# Supplementary material for: Microbiome of Zoophytophagous Biological Control Agent Nesidiocoris tenuis
Source: Microb Ecol. 2023 Sep 2;86(4):2923–33. doi: 10.1007/s00248-023-02290-y (PMC10640431; doi:10.1007/s00248-023-02290-y)
Supplement: Supplementary file 2 — (XLSX 72 kb) [file 248_2023_2290_MOESM2_ESM.xlsx]

## Sheet: Table S1
Table S1. Information of Nesidiocors tenuis populations
Population No.	Prefecture in Japan	Area	Number of samples for amplicon sequence	Number of samples for diagnostic PCR	Latitude	Longitude	Annual mean temperature
1	Ibaraki	Eastern area	7	7	36.0257	140.106	14.3
2	Ibaraki	Eastern area	3	6	36.0539	140.094	14.3
3	Saitama	Eastern area	6	24	35.9225	139.36	14.6
4	Shizuoka	Eastern area	6	24	34.9791	138.432	16.9
5	Hyogo	Western area	6	24	35.2381	135.011	14.6
6	Hiroshima	Western area	8	11	34.5026	133.389	15.7
7	Shimane	Western area	0	24	34.9708	132.332	13.8
8	Fukuoka	Southern area	6	24	33.4686	130.606	15.9
9	Fukuoka	Southern area	6	24	33.2508	130.678	15.4
10	Kumamoto	Southern area	6	24	32.1829	130.393	17
11	Miyazaki	Southern area	18	72	31.7206	131.115	16.8
12	Kagoshima	Southern area	6	24	31.4477	130.347	18
13	Kagoshima	Southern island area	6	24	28.3172	129.947	22.1
14	Kagoshima	Southern island area	6	24	28.2942	129.954	22.1
15	Okinawa	Southern island area	6	24	26.1108	127.688	21.5

## Sheet: Table S2
Table S2. Information of amplicon sequense
OTU-ID	Sequence	Taxon	Total reads	Observed samples	reads/sample	Sample 1	Sample 2	Sample 3	Sample 4	Sample 5	Sample 6	Sample 7	Sample 8	Sample 9	Sample 10	Sample 11	Sample 12	Sample 13	Sample 14	Sample 15	Sample 16	Sample 17	Sample 18	Sample 19	Sample 20	Sample 21	Sample 22	Sample 23	Sample 24	Sample 25	Sample 26	Sample 27	Sample 28	Sample 29	Sample 30	Sample 31	Sample 32	Sample 33	Sample 34	Sample 35	Sample 36	Sample 37	Sample 38	Sample 39	Sample 40	Sample 41	Sample 42	Sample 43	Sample 44
						1_1	1_2	1_3	1_4	1_5	1_6	1_7	2_1	2_3	2_4	3_1	3_2	3_3	3_14	3_15	3_16	4_1	4_2	4_3	4_7	4_8	4_21	5_1	5_2	5_4	5_5	5_15	5_18	6_1	6_3	6_4	6_6	6_7	6_8	6_9	6_10	8_1	8_2	8_3	8_4	8_5	8_8	9_1	9_2
OTU1	AAAGCCTGATCCAGCAATACCGAGTGAGTGATGAAGGTCCTAGGGTTGTAAAGCTCTTTTAGCAAGGAAGATAATGACGTTACTTGCAGAAAAAGCCCCGGCTAACTCCGTGCCAGCAGCCGCGGTAAGACGGAGGGGGCTAGCGTTGTTCGGAATTACTGGGCGTAAAGAGTGCGTAGGCGGTTTAGTAAGTTGGAAGTGAAAGCCCGGGGCTTAACCTCGGAATTGCTTTCAAAACTACTAATCTAGAGTGTAGTAGGGGATGATGGAATTCCTAGTGTAGAGGTGAAATTCTTAGATATTAGGAGGAACACCGGTGGCGAAGGCGGTCATCTGGGCTACAACTGACGCTGATGCACG	D_0__Bacteria;D_1__Proteobacteria;D_2__Alphaproteobacteria;D_3__Rickettsiales;D_4__Rickettsiaceae;D_5__Rickettsia;Ambiguous_taxa;D_7__;D_8__;D_9__;D_10__;D_11__;D_12__;D_13__;D_14__	1820447	93	19574.7	33646	33016	46026	21204	13421	24	6033	0	165	38361	31228	55599	44676	1154	25604	20883	36305	77113	3576	7	47707	37878	27872	30288	42842	50147	838	13	37	9	132	0	5	23515	10382	44344	0	38354	11882	616	7233	45087	3724	29896
OTU2	AAAGCCTGATCCAGCTATGCCGCATGAGTGAAGAAGGCCTTTGGGTTGTAAAGCTCTTTTAGTGAAGAAGATAATGACGGTACTCACAGAAGAAGTCCTGGCTAACTCCGTGCCAGCAGCCGCGGTAATACGGAGAGGGCTAGCGTTATTCGGAATTATTGGGCGTAAAGGGCGCGTAGGCTGATTAATAAGTTAAAAGTGAAATCCCGAGGCTTAACCTTGGAATTGCTTTTAAAACTATTAATCTAGAGATTGAAAGAGGATAGAGGAATTCCTGATGTAGAGGTAAAATTCGTAAATATTAGGAGGAACACCAGTGGCGAAGGCGTCTATCTGGTTCAAATCTGACGCTGAGGCGCG	D_0__Bacteria;D_1__Proteobacteria;D_2__Alphaproteobacteria;D_3__Rickettsiales;D_4__Anaplasmataceae;D_5__Wolbachia;Ambiguous_taxa;D_7__;D_8__;D_9__;D_10__;D_11__;D_12__;D_13__;D_14__	1545569	74	20886.1	0	20	6	15	8	0	5	0	0	0	92	0	44	38020	0	0	44	5	32	52949	0	18	7	5	0	5	47288	0	314	0	7	0	0	0	47541	0	10	15	18	13	14480	15	31806	6
OTU3	AAAGCCTGATCCAGCCATGCCGCATGAGTGAAGAAGGCCTTTGGGTTGTAAAGCTCTTTTAGTGAGGAAGATAATGACGGTACTCACAGAAGAAGTCCTGGCTAACTCCGTGCCAGCAGCCGCGGTAATACGGAGAGGGCTAGCGTTATTCGGAATTATTGGGCGTAAAGGGCGCGTAGGCTGGTTAATAAGTTAAAAGTGAAATCCCGAGGCTTAACCTTGGAATTGCTTTTAAAACTATTAATCTAGAGATTGAAAGAGGATAGAGGAATTCCTGATGTAGAGGTAAAATTCGTAAATATTAGGAGGAACACCAGTGGCGAAGGCGTCTATCTGGTTCAAATCTGACGCTGAAGCGCG	D_0__Bacteria;D_1__Proteobacteria;D_2__Alphaproteobacteria;D_3__Rickettsiales;D_4__Anaplasmataceae;D_5__Wolbachia;Ambiguous_taxa;D_7__;D_8__;D_9__;D_10__;D_11__;D_12__;D_13__;D_14__	235693	7	33670.4	0	0	0	0	0	0	0	0	0	0	0	10	0	0	0	0	0	0	0	0	0	0	0	0	0	0	0	3	0	0	0	0	0	0	0	0	0	0	0	0	0	0	0	0
OTU4	CAAGCCTGATGCAGCCATGCCGCGTGTATGAAGAAGGCCCTAGGGTTGTAAAGTACTTTCAGTCGGGAGGAAGGCGTTGATGCTAATATCATCAACGATTGACGTTACCGACAGAAGAAGCACCGGCTAACTCCGTGCCAGCAGCCGCGGTAATACGGAGGGTGCAAGCGTTAATCGGAATTACTGGGCGTAAAGCGCACGCAGGCGGTTAATTAAGTTAGATGTGAAATCCCCGGGCTTAACCTGGGAATGGCATCTAAAACTGGTTAGCTAGAGTCTTGTAGAGGGGGGTAGAATTCCATGTGTAGCGGTGAAATGCGTAGAGATGTGGAGGAATACCGGTGGCGAAGGCGGCCCCCTGGACAAAGACTGACGCTCAGGTGCG	D_0__Bacteria;D_1__Proteobacteria;D_2__Gammaproteobacteria;D_3__Enterobacteriales;D_4__Enterobacteriaceae;D_5__Providencia;D_6__Providencia sp. 2D;D_7__;D_8__;D_9__;D_10__;D_11__;D_12__;D_13__;D_14__	214148	47	4556.34	18172	1727	0	22	3824	133	12473	0	0	0	0	22	0	11	0	7	37	0	711	0	32	0	0	0	13	42	0	31778	3963	38609	5944	13913	0	6050	10	0	11	7879	50	1497	794	0	18	0
OTU5	CAAGCCTGATGCAGCCATGCCGCGTGTGTGAAGAAGGCCTTCGGGTTGTAAAGCACTTTCAGCGAGGAGGAAGGTGGTGAACTTAATACGTTCATCAATTGACGTTACTCGCAGAAGAAGCACCGGCTAACTCCGTGCCAGCAGCCGCGGTAATACGGAGGGTGCAAGCGTTAATCGGAATTACTGGGCGTAAAGCGCACGCAGGCGGTTTGTTAAGTCAGATGTGAAATCCCCGGGCTCAACCTGGGAACTGCATTTGAAACTGGCAAGCTAGAGTCTCGTAGAGGGGGGTAGAATTCCAGGTGTAGCGGTGAAATGCGTAGAGATCTGGAGGAATACCGGTGGCGAAGGCGGCCCCCTGGACGAAGACTGACGCTCAGGTGCG	D_0__Bacteria;D_1__Proteobacteria;D_2__Gammaproteobacteria;D_3__Enterobacteriales;D_4__Enterobacteriaceae;D_5__Serratia;D_6__Serratia marcescens;D_7__;D_8__;D_9__;D_10__;D_11__;D_12__;D_13__;D_14__	192101	54	3557.43	5213	113	6	1832	2601	2826	1767	0	0	0	0	0	94	1351	21	0	16791	3433	15579	0	1215	7912	0	0	0	0	0	529	92	1727	1522	251	127	15	0	0	0	117	0	1733	3201	3926	429	106
OTU6	CAAGCCTGATCCAGCCATGCCGCGTGAGTGATGAAGGCCCTAGGGTTGTAAAGCTCTTTCACCGGTGAAGATAATGACGGTAACCGGAGAAGAAGCCCCGGCTAACTTCGTGCCAGCAGCCGCGGTAATACGAAGGGGGCTAGCGTTGTTCGGATTTACTGGGCGTAAAGCGCACGTAGGCGGACTTTTAAGTCAGGGGTGAAATCCCGGGGCTCAACCCCGGAACTGCCTTTGATACTGGAAGTCTTGAGTATGGAAGAGGTAAGTGGAATTGCGAGTGTAGAGGTGAAATTCGTAGATATTCGCAGGAACACCAGTGGCGAAGGCGGCTTACTGGTCCATTACTGACGCTGAGGTGCG	D_0__Bacteria;D_1__Proteobacteria;D_2__Alphaproteobacteria;D_3__Rhizobiales;D_4__Rhizobiaceae;D_5__Pseudochrobactrum;Ambiguous_taxa;D_7__;D_8__;D_9__;D_10__;D_11__;D_12__;D_13__;D_14__	65625	21	3125	0	1388	0	6418	18102	6902	2027	0	0	0	0	0	0	0	0	0	0	0	0	0	0	0	0	0	0	0	0	0	102	1514	7156	1310	0	610	0	0	0	0	0	1541	2602	0	0	0
OTU7	CAAGCCTGATGCAGCCATGCCGCGTGTGTGAAGAAGGCCTTCGGGTTGTAAAGCACTTTCAGCGAGGAGGAAGGTGGTGAGCTTAATACGCTCATCAATTGACGTTACTCGCAGAAGAAGCACCGGCTAACTCCGTGCCAGCAGCCGCGGTAATACGGAGGGTGCAAGCGTTAATCGGAATTACTGGGCGTAAAGCGCACGCAGGCGGTTTGTTAAGTCAGATGTGAAATCCCCGGGCTCAACCTGGGAACTGCATTTGAAACTGGCAAGCTAGAGTCTCGTAGAGGGGGGTAGAATTCCAGGTGTAGCGGTGAAATGCGTAGAGATCTGGAGGAATACCGGTGGCGAAGGCGGCCCCCTGGACGAAGACTGACGCTCAGGTGCG	D_0__Bacteria;D_1__Proteobacteria;D_2__Gammaproteobacteria;D_3__Enterobacteriales;D_4__Enterobacteriaceae;D_5__Serratia;D_6__Serratia sp.;D_7__;D_8__;D_9__;D_10__;D_11__;D_12__;D_13__;D_14__	59492	42	1416.48	2582	68	0	1048	1451	1425	898	18778	5860	0	16	149	22	7158	82	57	137	288	3106	0	2276	0	0	0	0	0	0	78	1925	707	544	29	222	122	27	0	0	99	0	135	43	0	36	59
OTU8	AAAGTCTGACCGAGCAACGCCGCGTGAGTGAAGAAGGTTTTCGGATCGTAAAACTCTGTTGGTAGAGAAGAACGTTGGTGAGAGTGGAAAGCTCATCAAGTGACGGTAACTACCCAGAAAGGGACGGCTAACTACGTGCCAGCAGCCGCGGTAATACGTAGGTCCCGAGCGTTGTCCGGATTTATTGGGCGTAAAGCGAGCGCAGGTGGTTTATTAAGTCTGGTGTAAAAGGCAGTGGCTCAACCATTGTATGCATTGGAAACTGGTAGACTTGAGTGCAGGAGAGGAGAGTGGAATTCCATGTGTAGCGGTGAAATGCGTAGATATATGGAGGAACACCGGTGGCGAAAGCGGCTCTCTGGCCTGTAACTGACACTGAGGCTCG	D_0__Bacteria;D_1__Firmicutes;D_2__Bacilli;D_3__Lactobacillales;D_4__Streptococcaceae;D_5__Lactococcus;D_6__Lactococcus lactis;D_7__;D_8__;D_9__;D_10__;D_11__;D_12__;D_13__;D_14__	58580	20	2929	0	0	0	0	6	4263	8296	0	0	0	0	0	0	0	0	0	0	0	0	0	0	0	0	0	0	0	0	0	8	0	0	0	4	0	0	0	5943	0	17653	30	4444	645	9382	916
OTU9	GAACCCTGATCCAGCCATGCCGCGTGTGTGAAGAAGGCCTTATGGTTGTAAAGCACTTTAAGCGAGGAGGAGGCTCTTTTGGTTAATACCCAAGATGAGTGGACGTTACTCGCAGAATAAGCACCGGCTAACTCTGTGCCAGCAGCCGCGGTAATACAGAGGGTGCAAGCGTTAATCGGATTTACTGGGCGTAAAGCGCGCGTAGGCGGCTTTTTAAGTCGGATGTGAAATCCCCGAGCTTAACTTGGGAATTGCATACGATACTGGAAGGCTAGAGTGTGGGAGAGGATGGTAGAATTCCAGGTGTAGCGGTGAAATGCGTAGAGATCTGGAGGAATACCGATGGCGAAGGCAGCCATCTGGCCTAACACTGACGCTGAGGTGCG	D_0__Bacteria;D_1__Proteobacteria;D_2__Gammaproteobacteria;D_3__Pseudomonadales;D_4__Moraxellaceae;D_5__Acinetobacter;D_6__uncultured bacterium;D_7__;D_8__;D_9__;D_10__;D_11__;D_12__;D_13__;D_14__	42129	22	1914.95	0	0	0	0	0	0	0	0	0	0	0	0	8	54	0	0	0	0	0	0	0	0	0	0	0	0	0	0	367	3446	4437	2496	21	522	0	0	0	0	0	394	0	0	0	0
OTU10	CAAGCCTGATCCAGCCATACCGCGTGGGTGAAGAAGGCCTTCGGGTTGTAAAGCCCTTTTGTTGGGAAAGAAATCCAGCCGGTTAATACCTGGTTGGGATGACGGTACCCAAAGAATAAGCACCGGCTAACTTCGTGCCAGCAGCCGCGGTAATACGAAGGGTGCAAGCGTTACTCGGAATTACTGGGCGTAAAGCGTGCGTAGGTGGTCGTTTAAGTCCGTTGTGAAAGCCCTGGGCTCAACCTGGGAACTGCAGTGGATACTGGGCGACTAGAGTGTGGTAGAGGGTAGCGGAATTCCTGGTGTAGCAGTGAAATGCGTAGAGATCAGGAGGAACATCCATGGCGAAGGCAGCTACCTGGACCAACACTGACACTGAGGCACG	D_0__Bacteria;D_1__Proteobacteria;D_2__Gammaproteobacteria;D_3__Xanthomonadales;D_4__Xanthomonadaceae;D_5__Stenotrophomonas;D_6__Stenotrophomonas sp. ICB209;D_7__;D_8__;D_9__;D_10__;D_11__;D_12__;D_13__;D_14__	36302	15	2420.13	0	6795	0	3692	13832	6051	612	0	0	0	0	0	0	0	0	0	0	0	0	0	0	0	0	0	0	0	0	702	0	58	0	0	0	0	0	0	0	0	0	0	323	0	0	45
OTU11	AAAGTCTGACCGAGCAACGCCGCGTGAGTGAAGAAGGTTTTCGGATCGTAAAACTCTGTTGTTAGAGAAGAACAAGTGGGAGAGTAACTGTTCCCACCTTGACGGTATCTAACCAGAAAGCCACGGCTAACTACGTGCCAGCAGCCGCGGTAATACGTAGGTGGCAAGCGTTGTCCGGATTTATTGGGCGTAAAGCGAGCGCAGGCGGTTTCTTAAGTCTGATGTGAAAGCCCTCGGCTCAACCGAGGAAGGTCATTGGAAACTGGGGAACTTGAATGCAGAAGAGGAGAGTGGAATTCCATGTGTAGCGGTGAAATGCGTAGATATATGGAGGAACACCAGTGGCGAAGGCGACTCTCTGGTCTGTAATTGACGCTGAGGCTCG	D_0__Bacteria;D_1__Firmicutes;D_2__Bacilli;D_3__Lactobacillales;D_4__Enterococcaceae;D_5__Vagococcus;Ambiguous_taxa;D_7__;D_8__;D_9__;D_10__;D_11__;D_12__;D_13__;D_14__	36179	28	1292.11	0	330	0	251	1752	786	503	0	0	0	0	0	0	0	0	0	0	0	0	0	0	0	0	0	0	0	0	12106	0	690	0	986	0	962	0	0	17	624	0	260	61	15	0	0
OTU12	CAACTCTGAACCAGCCATGCCGCGTGCAGGAAGAATGTCCTATGGATTGTAAACTGCTTTTGTACGAGAAGAAACATCACTACGAGTAGTGACTTGACGGTACCGTAAGAATAAGGATCGGCTAACTCCGTGCCAGCAGCCGCGGTAATACGGAGGATCCGAGCGTTATCCGGAATTATTGGGTTTAAAGGGTTCGTAGGCGGTTTATTAAGTCAGTGGTGAAATTTCTTAGCTTAACTAAGACACGGCCATTGATACTGGTAGACTTGAATAGTATGGAAGTAACTAGAATATGTAGTGTAGCGGTGAAATGCTTAGATATTACATGGAATACCAATTGCGAAGGCAGGTTACTACGTACTTATTGACGCTGATGAACG	D_0__Bacteria;D_1__Bacteroidetes;D_2__Bacteroidia;D_3__Flavobacteriales;D_4__Flavobacteriaceae;D_5__Myroides;Ambiguous_taxa;D_7__;D_8__;D_9__;D_10__;D_11__;D_12__;D_13__;D_14__	32533	20	1626.65	0	0	0	0	0	0	0	0	0	0	0	0	0	0	0	0	0	0	0	0	0	0	0	0	0	0	0	2229	127	1613	11798	5230	0	433	5	0	0	219	0	1106	457	0	0	0
OTU13	AAACCCTGATCCAGCCATCCCGCGTGTATGATGAAGGCCTTCGGGTTGTAAAGTACTTTTGGCAGAGAAGAAAAGGTATCCCCTAATACGGGATACTGCTGACGGTATCTGCAGAATAAGCACCGGCTAACTACGTGCCAGCAGCCGCGGTAATACGTAGGGTGCAAGCGTTAATCGGAATTACTGGGCGTAAAGCGTGTGTAGGCGGTTCGGAAAGAAAGATGTGAAATCCCAGGGCTCAACCTTGGAACTGCATTTTTAACTGCCGAGCTAGAGTATGTCAGAGGGGGGTAGAATTCCACGTGTAGCAGTGAAATGCGTAGATATGTGGAGGAATACCGATGGCGAAGGCAGCCCCCTGGGATAATACTGACGCTCAGACACG	D_0__Bacteria;D_1__Proteobacteria;D_2__Gammaproteobacteria;D_3__Betaproteobacteriales;D_4__Burkholderiaceae;D_5__Alcaligenes;D_6__Alcaligenes sp. NCCP-1216;D_7__;D_8__;D_9__;D_10__;D_11__;D_12__;D_13__;D_14__	27343	19	1439.11	0	952	0	2452	5148	1252	985	0	0	0	0	0	0	0	0	0	0	0	0	0	0	0	0	0	0	0	0	0	137	661	7486	2866	7	7	0	0	0	0	0	172	0	0	0	0
OTU14	AAAGCCTGATGGAGCAATGCCGCGTGACTGAAGACGGTCTTCGGATTGTAAAGGTCTGTTGTAAGGGAAGAACAGTAAGTATAGGAAATGATACTTATTTGACGGTACCTTACCAGAAAGCCACGGCTAACTATGTGCCAGCAGCCGCGGTAATACATAGGTGGCAAGCGTTATCCGGATTTATTGGGCGTAAAGCGTGCGCAGACGGTTTAACAAGTTTGGGGTCAAATCCTGGAGCTTAACTCCAGTTCGCCTTGAAAACTGTTAAACTAGAGTGTAGGAGAGGTCGATGGAATTCCATGTGTAGCGGTGAAATGCGTAGATATATGGAGGAACACCAGTGGCGAAGGCGGTCGACTGGCCTATCACTGACGTTTAGGCACG	D_0__Bacteria;D_1__Tenericutes;D_2__Mollicutes;D_3__Entomoplasmatales;D_4__Spiroplasmataceae;D_5__Spiroplasma;D_6__Spiroplasma sp. LB-12;D_7__;D_8__;D_9__;D_10__;D_11__;D_12__;D_13__;D_14__	26278	12	2189.83	0	0	0	3	4040	2374	4	20	259	0	5	0	0	19	0	0	0	0	0	0	0	0	0	0	0	0	0	0	7027	0	0	0	12519	0	2	0	0	0	0	0	0	0	0	0
OTU15	CAAGCCTGATGCAGCCATGCCGCGTGTGTGAAGAAGACCTTCGGGTTGTAAAGCACTTTCAGCGAGGAGGAAGGTGGTGAACTTAATACGTTCATCAATTGACGTTACTCGCAGAAGAAGCACCGGCTAACTCCGTGCCAGCAGCCGCGGTAATACGGAGGGTGCAAGCGTTAATCGGAATTACTGGGCGTAAAGCGCACGCAGGCGGTTTGTTAAGTCAGATGTGAAATCCCCGGGCTCAACCTGGGAACTGCATTTGAAACTGGCAAGCTAGAGTCTCGTAGAGGGGGGTAGAATTCCAGGTGTAGCGGTGAAATGCGTAGAGATCTGGAGGAATACCGGTGGCGAAGGCGGCCCCCTGGACGAAGACTGACGCTCAGGTGCG	D_0__Bacteria;D_1__Proteobacteria;D_2__Gammaproteobacteria;D_3__Enterobacteriales;D_4__Enterobacteriaceae;D_5__Serratia;D_6__Serratia marcescens;D_7__;D_8__;D_9__;D_10__;D_11__;D_12__;D_13__;D_14__	25858	18	1436.56	0	0	0	0	0	0	0	0	0	0	0	0	0	0	0	0	2630	692	2313	0	0	1382	0	0	0	0	0	0	0	0	205	0	62	0	0	12	0	0	0	214	623	792	50	0
OTU16	CAAGCCTGATCCAGCCATACCGCGTGGGTGAAGAAGGCCTTCGGGTTGTAAAGCCCTTTTGTTGGGAAAGAAATCCAGCCGGCTAATACCTGGTTGGGATGACGGTACCCAAAGAATAAGCACCGGCTAACTTCGTGCCAGCAGCCGCGGTAATACGAAGGGTGCAAGCGTTACTCGGAATTACTGGGCGTAAAGCGTGCGTAGGTGGTCGTTTAAGTCCGTTGTGAAAGCCCTGGGCTCAACCTGGGAACTGCAGTGGATACTGGGCGACTAGAGTGTGGTAGAGGGTAGCGGAATTCCTGGTGTAGCAGTGAAATGCGTAGAGATCAGGAGGAACATCCATGGCGAAGGCAGCTACCTGGACCAACACTGACACTGAGGCACG	D_0__Bacteria;D_1__Proteobacteria;D_2__Gammaproteobacteria;D_3__Xanthomonadales;D_4__Xanthomonadaceae;D_5__Stenotrophomonas;D_6__Stenotrophomonas sp. ICB209;D_7__;D_8__;D_9__;D_10__;D_11__;D_12__;D_13__;D_14__	22751	11	2068.27	0	0	0	0	0	0	0	0	0	0	0	0	0	0	0	0	0	0	0	0	0	0	0	0	0	0	0	0	0	0	594	68	0	62	0	0	0	25	0	1484	1732	0	0	0
OTU17	AAAGCCTGATCCAGCGACGTCGCGTGAGTGAAGAAGGCCTTCGGGTTGTAAAGCTCTTTCAGTAGGGAAGATAATGACGGTACCTACAAAAGAAGCTCCGGCTAACTTCGTGCCAGCAGCCGCGGTAATACGAAGGGAGCTAGCGTTACTCGGAATTATTGGGCGTAAAGCGTACGTAGGCGGCTTAGTAAGTTGGGAGTGAAATCCTTGGGCTTAACCCAAGAACTGCTTTCAAAACTACTAAGCTAGAGTATCAGAGGGGATGGCGGAATTCCTAGTGTAGAGGTGAAATTCGTAGATATTAGGAGGAACACCGGTGGCGAAAGCGGCCATCTGGTTGATTACTGACGCTGTTGTACG	D_0__Bacteria;D_1__Proteobacteria;D_2__Alphaproteobacteria;D_3__Rickettsiales;D_4__Midichloriaceae;D_5__Candidatus Lariskella;Ambiguous_taxa;D_7__;D_8__;D_9__;D_10__;D_11__;D_12__;D_13__;D_14__	19997	3	6665.67	0	0	0	0	0	0	0	0	0	0	0	0	0	0	0	0	0	0	0	0	0	0	0	0	0	0	0	0	0	0	0	0	0	0	0	0	0	0	0	0	0	0	0	0
OTU18	CAAGCCTGATGCAGCCATGCCGCGTGTGTGAAGAAGGCCTTCGGGTTGTAAAGCACTTTCAGCGAGGAGGAAGGTGGTGAGCTTAATACGTTCATCAATTGACGTTACTCGCAGAAGAAGCACCGGCTAACTCCGTGCCAGCAGCCGCGGTAATACGGAGGGTGCAAGCGTTAATCGGAATTACTGGGCGTAAAGCGCACGCAGGCGGTTTGTTAAGTCAGATGTGAAATCCCCGGGCTCAACCTGGGAACTGCATTTGAAACTGGCAAGCTAGAGTCTCGTAGAGGGGGGTAGAATTCCAGGTGTAGCGGTGAAATGCGTAGAGATCTGGAGGAATACCGGTGGCGAAGGCGGCCCCCTGGACGAAGACTGACGCTCAGGTGCG	D_0__Bacteria;D_1__Proteobacteria;D_2__Gammaproteobacteria;D_3__Enterobacteriales;D_4__Enterobacteriaceae;D_5__Serratia;D_6__Serratia marcescens;D_7__;D_8__;D_9__;D_10__;D_11__;D_12__;D_13__;D_14__	19343	20	967.15	0	0	0	0	0	0	0	3704	969	0	0	81	0	0	29	0	246	603	4411	0	4605	0	0	0	0	0	0	0	418	552	228	56	502	0	0	0	0	0	0	0	0	0	0	0
OTU19	AAACCCTGATCCAGCCATCCCGCGTGTGCGATGAAGGCCTTCGGGTTGTAAAGCACTTTTGTCAGGAAAGAAATCGCCCGGGATAATACCTCGGGTGGATGACGGTACCTGAAGAATAAGCACCGGCTAACTACGTGCCAGCAGCCGCGGTAATACGTAGGGTGCAAGCGTTAATCGGAATTACTGGGCGTAAAGCGTGCGCAGGCGGTTCGGAAAGAAAGATGTGAAATCCCAGGGCTTAACCTTGGAACTGCATTTTTAACTACCGGGCTAGAGTGTGTCAGAGGGGGGTGGAATTCCGCGTGTAGCAGTGAAATGCGTAGATATGCGGAGGAACACCGATGGCGAAGGCAGCCCCCTGGGATAACACTGACGCTCATGCACG	D_0__Bacteria;D_1__Proteobacteria;D_2__Gammaproteobacteria;D_3__Betaproteobacteriales;D_4__Burkholderiaceae;D_5__Kerstersia;D_6__uncultured bacterium;D_7__;D_8__;D_9__;D_10__;D_11__;D_12__;D_13__;D_14__	17073	19	898.579	1083	0	0	216	1446	722	114	0	0	0	0	0	0	0	0	0	0	0	0	0	0	0	0	0	0	0	0	0	0	48	2794	171	0	0	0	0	0	0	0	148	165	0	0	0
OTU20	AAAGCCTGATCCAGCCATGCCGCGTGTGTGAAGAAGGCCTTCGGGTCGTAAAGCACTTTAAGTTGGGAGGAAGGGCTCATAGCGAATACCTGTGAGTTTTGACGTTACCAACAGAATAAGCACCGGCTAACTTCGTGCCAGCAGCCGCGGTAATACGAAGGGTGCAAGCGTTAATCGGAATTACTGGGCGTAAAGCGCGCGTAGGTGGCTTGATAAGTTGGATGTGAAATCCCCGGGCTCAACCTGGGAACTGCATCCAAAACTGTCTGGCTAGAGTGCGGTAGAGGGTAGTGGAATTTCCAGTGTAGCGGTGAAATGCGTAGATATTGGAAGGAACACCAGTGGCGAAGGCGACTACCTGGACTGACACTGACACTGAGGTGCG	D_0__Bacteria;D_1__Proteobacteria;D_2__Gammaproteobacteria;D_3__Pseudomonadales;D_4__Pseudomonadaceae;D_5__Pseudomonas;D_6__Pseudomonas oryzihabitans;D_7__;D_8__;D_9__;D_10__;D_11__;D_12__;D_13__;D_14__	15544	32	485.75	0	0	4	0	0	0	0	0	12654	0	0	0	0	0	0	0	0	0	17	0	0	0	0	8	0	13	0	23	0	0	0	0	0	0	0	0	0	0	0	0	0	0	26	58
OTU21	AAACCCTGATGCAGCCATGCCGCGTGTATGAAGAAGGCCTTCGGGTTGTAAAGTACTTTCAGTCAGGAGGAAGGGTGCGCGGTTAATAAGCGCGTGCATTGACGTTACTGACAGAAGAAGCACCGGCTAACTCCGTGCCAGCAGCCGCGGTAATACGGAGGGTGCAAGCGTTAATCGGAATTACTGGGCGTAAAGCGCACGCAGGCGGTCTGTTAAGTCAGATGTGAAATCCCCGGGCTTAACCTGGGAACTGCATTTGAAACTGGCAGGCTGGAGTCTCGTAGAGGGGGGTAGAATTCCAGGTGTAGCGGTGAAATGCGTAGAGATCTGGAGGAATACCGGTGGCGAAGGCGGCCCCCTGGACGAAGACTGACGCTCAGGTGCG	D_0__Bacteria;D_1__Proteobacteria;D_2__Gammaproteobacteria;D_3__Enterobacteriales;D_4__Enterobacteriaceae;D_5__Izhakiella;D_6__uncultured bacterium;D_7__;D_8__;D_9__;D_10__;D_11__;D_12__;D_13__;D_14__	13171	6	2195.17	0	0	0	0	0	0	0	0	0	0	0	0	0	0	0	0	0	0	0	0	0	0	0	0	0	0	0	0	0	0	0	0	0	0	0	0	11696	250	340	362	244	279	0	0
OTU22	AAACCCTGACGCAGCCATGCCGCGTGAATGAAGAAGGCCTTAGGGTTGTAAAGTTCTTTCGGTAATGAGGAAGGCTTGAGTTCTAACAGGGCTCAAGATTGACGTTAGTTACAGAAGAAGCACCGGCTAACTCCGTGCCAGCAGCCGCGGTAATACGGAGGGTGCGAGCGTTAATCGGAATTACTGGGCGTAAAGGGTACGCAGGCGGATAGATAAGTGAGATGTGAAAGCCCAGGGCTCAACCTTGGAACTGCATTTCATACTGTTTATCTAGAGTATTGAAGAGAGGGGTAGAATTCCATGTGTAGCGGTGAAATGCGTAGAGATGTGGAGGAATACCGGTGGCGAAGGCGGCCCCTTGGTCAAATACTGACGCTCATGTACG	D_0__Bacteria;D_1__Proteobacteria;D_2__Gammaproteobacteria;D_3__Pasteurellales;D_4__Pasteurellaceae;D_5__uncultured;D_6__bacterium endosymbiont of Onthophagus Taurus;D_7__;D_8__;D_9__;D_10__;D_11__;D_12__;D_13__;D_14__	12830	22	583.182	0	0	0	0	0	0	0	0	0	0	0	0	0	0	0	0	0	0	0	0	0	0	0	0	18	0	0	0	0	0	464	285	21	3	0	0	0	55	6	4408	917	1364	0	18
OTU23	AAAGCCTGACGGAGCAATGCCGCGTGGAGGTAGAAGGCCCACGGGTCGTGAACTTCTTTTCCCGGAGAAGAAGCAATGACGGTATCTGGGGAATAAGCATCGGCTAACTCTGTGCCAGCAGCCGCGGTAAGACAGAGGATGCAAGCGTTATCCGGAATGATTGGGCGTAAAGCGTCTGTAGGTGGCTTTTTAAGTCCGCCGTCAAATCCCAGGGCTCAACCCTGGACAGGCGGTGGAAACTACCAAGCTGGAGTACGGTAGGGGCAGAGGGAATTTCCGGTGGAGCGGTGAAATGCGTAGAGATCGGAAAGAACACCAACGGCGAAAGCACTCTGCTGGGCCGACACTGACACTGAGAGACG	D_0__Bacteria;D_1__Cyanobacteria;D_2__Oxyphotobacteria;D_3__Chloroplast;D_4__Coffea arabica (coffee);D_5__;D_6__;D_7__;D_8__;D_9__;D_10__;D_11__;D_12__;D_13__;D_14__	5499	25	219.96	0	0	0	0	0	0	0	0	0	0	0	0	37	0	249	0	0	64	0	0	0	0	7	0	4	0	0	0	46	104	416	81	66	0	50	235	0	0	0	0	0	0	0	0
OTU24	CAAGCCTGATGCAGCCATGCCGCGTGTGTGAAGAAGGCCTTCGGGTTGTAAAGCACTTTCAGCGAGGAGGAAGGTGGTGAGCTTAATACGCTCATCAATTGACGTTACTCGCAGAAGAAGCACCGGCTAACTCCGTGCCAGCAGCCGCGGTAATACGGAGGGTGCAAGCGTTAATCGGAATTACTGGGCGTAAAGGGCACGCAGGCGGTTTGTTAAGTCAGATGTGAAATCCCCGGGCTCAACCTGGGAACTGCATTTGAAACTGGCAAGCTAGAGTCTCGTAGAGGGGGGTAGAATTCCAGGTGTAGCGGTGAAATGCGTAGAGATCTGGAGGAATACCGGTGGCGAAGGCGGCCCCCTGGACGAAGACTGACGCTCAGGTGCG	D_0__Bacteria;D_1__Proteobacteria;D_2__Gammaproteobacteria;D_3__Enterobacteriales;D_4__Enterobacteriaceae;D_5__Serratia;D_6__Serratia sp.;D_7__;D_8__;D_9__;D_10__;D_11__;D_12__;D_13__;D_14__	4889	3	1629.67	0	0	0	0	0	0	0	3024	1719	0	0	0	0	0	0	0	0	0	0	0	0	0	0	0	0	0	0	0	146	0	0	0	0	0	0	0	0	0	0	0	0	0	0	0
OTU25	AAACCCTGACGCAGCCATGCCGCGTGAATGAAGAAGGCCTTAGGGTTGTAAAGTTCTTTCGGTAATGAGGAAGGCTTGAGTTCTAACAGGGCTCAAGATTGACGTTAGTTACAGAAGAAGCACCGGCTAACTCCGTGCCAGCAGCCGCGGTAATACGGAGGGTGCAAGCGTTAATCGGAATTACTGGGCGTAAAGGGTACGCAGGCGGATAGATAAGTGAGATGTGAAAGCCCAGGGCTCAACCTTGGAACTGCATTTCATACTGTTTATCTAGAGTATTGAAGAGAGGGGTAGAATTCCATGTGTAGCGGTGAAATGCGTAGAGATGTGGAGGAATACCGGTGGCGAAGGCGGCCCCTTGGTCAAATACTGACGCTCATGTACG	D_0__Bacteria;D_1__Proteobacteria;D_2__Gammaproteobacteria;D_3__Pasteurellales;D_4__Pasteurellaceae;D_5__uncultured;D_6__bacterium endosymbiont of Onthophagus Taurus;D_7__;D_8__;D_9__;D_10__;D_11__;D_12__;D_13__;D_14__	4173	3	1391	0	0	0	0	0	0	0	0	0	0	0	0	0	0	0	0	0	0	0	0	0	0	0	0	0	0	0	0	0	0	0	0	0	0	0	0	0	0	0	0	0	0	0	0
OTU26	CAAGCCTGATGCAGCCATGCCGCGTGTGTGAAGAAGGCCTTCGGGTTGTAAAGCACTTTCAGCGAGGAGGAAGGTGGTAAACTTAATACGTTCATCAATTGACGTTACTCGCAGAAGAAGCACCGGCTAACTCCGTGCCAGCAGCCGCGGTAATACGGAGGGTGCAAGCGTTAATCGGAATTACTGGGCGTAAAGCGCACGCAGGCGGTTTGTTAAGTCAGATGTGAAATCCCCGGGCTCAACCTGGGAACTGCATTTGAAACTGGCAAGCTAGAGTCTCGTAGAGGGGGGTAGAATTCCAGGTGTAGCGGTGAAATGCGTAGAGATCTGGAGGAATACCGGTGGCGAAGGCGGCCCCCTGGACGAAGACTGACGCTCAGGTGCG	D_0__Bacteria;D_1__Proteobacteria;D_2__Gammaproteobacteria;D_3__Enterobacteriales;D_4__Enterobacteriaceae;D_5__Serratia;D_6__Serratia marcescens;D_7__;D_8__;D_9__;D_10__;D_11__;D_12__;D_13__;D_14__	4004	8	500.5	1435	0	0	469	691	624	389	0	0	0	0	0	0	0	0	0	0	0	0	0	0	0	0	0	0	0	0	0	0	0	65	0	0	0	0	0	0	0	0	0	0	0	0	71
OTU27	AAAGTCTGACCGAGCAACGCCGCGTGAGTGAAGAAGGTTTTCGGATCGTAAAACTCTGTTGTTAGAGAAGAACAAGGACGTTAGTAACTGAACGTCCCCTGACGGTATCTAACCAGAAAGCCACGGCTAACTACGTGCCAGCAGCCGCGGTAATACGTAGGTGGCAAGCGTTGTCCGGATTTATTGGGCGTAAAGCGAGCGCAGGCGGTTTCTTAAGTCTGATGTGAAAGCCCCCGGCTCAACCGGGGAGGGTCATTGGAAACTGGGAGACTTGAGTGCAGAAGAGGAGAGTGGAATTCCATGTGTAGCGGTGAAATGCGTAGATATATGGAGGAACACCAGTGGCGAAGGCGGCTCTCTGGTCTGTAACTGACGCTGAGGCTCG	D_0__Bacteria;D_1__Firmicutes;D_2__Bacilli;D_3__Lactobacillales;D_4__Enterococcaceae;D_5__Enterococcus;D_6__Enterococcus faecalis;D_7__;D_8__;D_9__;D_10__;D_11__;D_12__;D_13__;D_14__	3830	11	348.182	0	0	0	0	0	0	0	0	0	0	0	0	0	0	0	0	0	0	0	0	0	0	0	0	0	0	0	0	0	0	0	0	0	3	0	0	0	0	0	142	0	0	0	0
OTU28	CAAGCCTGATCCAGCCATACCGCGTGGGTGAAGAAGGCCTTCGGGTTGTAAAGCCCTTTTGTTGGGAAAGAAATCCAGCTGGCTAATACCCGGTTGGGATGACGGTACCCAAAGAATAAGCACCGGCTAACTTCGTGCCAGCAGCCGCGGTAATACGAAGGGTGCAAGCGTTACTCGGAATTACTGGGCGTAAAGCGTGCGTAGGTGGTCGTTTAAGTCCGTTGTGAAAGCCCTGGGCTCAACCTGGGAACTGCAGTGGATACTGGACGACTAGAGTGTGGTAGAGGGTAGCGGAATTCCTGGTGTAGCAGTGAAATGCGTAGAGATCAGGAGGAACATCCATGGCGAAGGCAGCTACCTGGACCAACACTGACACTGAGGCACG	D_0__Bacteria;D_1__Proteobacteria;D_2__Gammaproteobacteria;D_3__Xanthomonadales;D_4__Xanthomonadaceae;D_5__Stenotrophomonas;Ambiguous_taxa;D_7__;D_8__;D_9__;D_10__;D_11__;D_12__;D_13__;D_14__	3297	5	659.4	0	0	0	0	0	0	0	0	0	0	0	0	0	0	0	0	0	0	0	0	0	0	0	0	0	0	0	0	0	0	1452	148	0	0	8	0	0	0	0	0	148	0	0	0
OTU29	CAAGCCTGATGCAGCCATGCCGCGTGTATGAAGAAGGCCTTCGGGTTGTAAAGTACTTTCAGTCAGGAGGAAGGGTGTGAAATTAATACTTTCATGCATTGACGTTACTGACAGAAGAAGCACCGGCTAACTCCGTGCCAGCAGCCGCGGTAATACGGAGGGTGCAAGCGTTAATCGGAATTACTGGGCGTAAAGCGCACGCAGGCGGTTTGTTAAGTCAGATGTGAAATCCCCGGGCTCAACCTGGGAACTGCATTTGAAACTGGCAAGCTTGAGTCTTGTAGAGGGGGGTAGAATTCCAGGTGTAGCGGTGAAATGCGTAGAGATCTGGAGGAATACCGGTGGCGAAGGCGGCCCCCTGGACAAAGACTGACGCTCAGGTGCG	D_0__Bacteria;D_1__Proteobacteria;D_2__Gammaproteobacteria;D_3__Enterobacteriales;D_4__Enterobacteriaceae;D_5__Rosenbergiella;Ambiguous_taxa;D_7__;D_8__;D_9__;D_10__;D_11__;D_12__;D_13__;D_14__	3095	8	386.875	0	0	0	0	0	0	0	0	0	0	0	0	0	0	0	0	0	0	0	0	0	0	0	0	0	0	0	0	0	0	0	0	0	0	0	0	0	0	0	0	0	0	0	0
OTU30	AAAGTCTGACCGAGCAACGCCGCGTGAGTGAAGAAGGTTTTCGGATCGTAAAACTCTGTTGTTAGAGAAGAACAAGTGGGAGAGTAACTGTTCCCGCCTTGACGGTATCTAACCAGAAAGCCACGGCTAACTACGTGCCAGCAGCCGCGGTAATACGTAGGTGGCAAGCGTTGTCCGGATTTATTGGGCGTAAAGCGAGCGCAGGCGGTTTCTTAAGTCTGATGTGAAAGCCCTCGGCTCAACCGAGGAAGGTCATTGGAAACTGGGGAACTTGAATGCAGAAGAGGAGAGTGGAATTCCATGTGTAGCGGTGAAATGCGTAGATATATGGAGGAACACCAGTGGCGAAGGCGACTCTCTGGTCTGTAATTGACGCTGAGGCTCG	D_0__Bacteria;D_1__Firmicutes;D_2__Bacilli;D_3__Lactobacillales;D_4__Enterococcaceae;D_5__Vagococcus;Ambiguous_taxa;D_7__;D_8__;D_9__;D_10__;D_11__;D_12__;D_13__;D_14__	2804	11	254.909	0	0	0	0	0	0	0	0	0	0	0	0	0	0	0	0	0	0	0	0	0	0	0	0	0	0	0	172	0	95	114	553	0	714	0	0	0	0	0	25	0	0	0	0
OTU31	AAAGTCTGACCGAGCAACGCCGCGTGAGTGAAGAAGGTTTTCGGATCGTAAAACTCTGTTGTTAGAGAAGAACAAGTGGGAGAGTAACTGTTCCCACCTTGACGGTATCTAACCAGAAAGCCACGGCTAACTACGTGCCAGCAGCCGCGGTAATACGTAGGTGGCAAGCGTTGTCCGGATTTATTGGGCGTAAAGCGAGCGCAGGCGGTTTCTTAAGTCTGATGTGAAAGCCCTCGGCTCAACCGAGGAAGGTCATTGGAAACTGGGGAACTTGAATGCAGAAGAGGAGAGTGGAATTCCATGTGTAGCGGTGAAATGCGTAGATATATGGAGGAACACCAGTGGCGAAGGCGACTCTCTGGTCTGCAATTGACGCTGAGGCTCG	D_0__Bacteria;D_1__Firmicutes;D_2__Bacilli;D_3__Lactobacillales;D_4__Enterococcaceae;D_5__Vagococcus;Ambiguous_taxa;D_7__;D_8__;D_9__;D_10__;D_11__;D_12__;D_13__;D_14__	2798	9	310.889	0	0	0	0	0	0	0	0	0	0	0	0	0	0	0	0	0	0	0	0	0	0	0	0	0	0	0	0	0	0	0	0	0	0	0	0	0	142	0	0	0	0	0	0
OTU32	AAAGCCCGATCCAGCAATATCGCGTGAGTGAAGAAGGGCAATGCCGCTTGTAAAGCTCTTTCATCGAGTGCGCGATCATGACAAGACTCGAGGAAGAAGCCCCGGCTAACTCCGTGCCAGCAGCCGCGGTAAGACGGGGGGGGCAAGTGTTCTTCGGAATGACTGGGCGTAAAGGGCACGTAGGCGGTGAATCGGGTTGAAAGTGAAAGTCGCCAAAAACTGGCGGAATGCTCTCGAAACCAATTCACTTGAGTGAGACAGAGGAGAGTGGAATTTCGTGTGTAGGGGTGAAATCCGGAGATCTACGAAGGAACGCCAAAAGCGAAGGCAGCTCTCTGGGTCCCTACCGACGCTGGGGTGCG	D_0__Bacteria;D_1__Proteobacteria;D_2__Alphaproteobacteria;D_3__Rickettsiales;D_4__Mitochondria;D_5__Plectranthus barbatus;D_6__;D_7__;D_8__;D_9__;D_10__;D_11__;D_12__;D_13__;D_14__	2566	22	116.636	0	0	0	0	0	0	0	0	0	0	0	21	0	0	38	0	0	0	0	0	0	0	0	0	0	12	0	0	249	0	85	429	749	136	0	31	0	0	0	0	0	0	0	0
OTU33	GAAGCCTGATGCAGCAACGCCGCGTGGGGGATGACGGCCTTCGGGTTGTAAACCTCTTTTAGCAGGGAAGAAGCTTTTGTGACGGTACCTGCAGAAAAAGCGCCGGCTAACTACGTGCCAGCAGCCGCGGTAATACGTAGGGCGCAAGCGTTATCCGGAATTATTGGGCGTAAAGAGCTCGTAGGCGGTTTGTCGCGTCTGCTGTGAAATCCCGAGGCTCAACCTCGGGTCTGCAGTGGGTACGGGCAGACTAGAGTGCGGTAGGGGAGATTGGAATTCCTGGTGTAGCGGTGGAATGCGCAGATATCAGGAGGAACACCGATGGCGAAGGCAGATCTCTGGGCCGTAACTGACGCTGAGGAGCG	D_0__Bacteria;D_1__Actinobacteria;D_2__Actinobacteria;D_3__Micrococcales;D_4__Microbacteriaceae;D_5__Microbacterium;D_6__Microbacterium sp. HJ-45-7;D_7__;D_8__;D_9__;D_10__;D_11__;D_12__;D_13__;D_14__	2282	4	570.5	0	0	0	0	0	0	0	0	0	0	0	0	0	0	0	0	0	0	0	0	0	0	0	0	0	0	0	0	0	0	0	0	0	0	0	0	0	0	0	486	0	0	0	0
OTU34	AAAGCCTGACGGAGCAATGCCGCGTGGAGGTAGAAGGCCCACGGGTCGTGAACTTCTTTTCCCGGAGAAGAAGGAATGACGTGGGGAATAAGCATCGGCTAACTCTGTGCCAGCAGCCGCGGTAAGACAGAGGATGCAAGCGTTATCCGGAATGATTGGGCGTAAAGTGTCTGTAGGTGGCTTTTTAAGTCCGCCGTCAAATCCAATCCCAGGGCTCAACCCTGGACAGGTGGTGGAAACTACCAAGCTAGAGTACGGTAGGGGCAGAGGGAATTTCCGGTGGAGCGGTGAAATGCGTATAGATCGAAAAGAAGACCAACAGCGAAAGCACTCTGCTGGGTCGACACTGACACTGAGAGACG	D_0__Bacteria;D_1__Cyanobacteria;D_2__Oxyphotobacteria;D_3__Chloroplast;D_4__Coffea arabica (coffee);D_5__;D_6__;D_7__;D_8__;D_9__;D_10__;D_11__;D_12__;D_13__;D_14__	2146	19	112.947	0	0	0	0	0	0	0	0	0	0	0	47	0	0	77	0	0	0	0	0	0	0	0	0	0	0	0	0	15	0	44	507	389	197	0	23	0	0	0	0	0	0	0	0
OTU35	CAAGCCTGATGCAGCCATGCCGCGTGTATGAAGAAGGCCTTCGGGTTGTAAAGTACTTTCAGCGGGGAGGAAGGCGGTGAGGTTAATAACCTTGCCGATTGACGTTACCCGCAGAAGAAGCACCGGCTAACTCCGTGCCAGCAGCCGCGGTAATACGGAGGGTGCAAGCGTTAATCGGAATTACTGGGCGTAAAGCGCACGCAGGCGGTCTGTTAAGTCAGATGTGAAATCCCCGGGCTTAACCTGGGAACTGCATTTGAAACTGGCAGGCTTGAGTCTCGTAGAGGGGGGTAGAATTCCAGGTGTAGCGGTGAAATGCGTAGAGATCTGGAGGAATACCGGTGGCGAAGGCGGCCCCCTGGACGAAGACTGACGCTCAGGTGCG	D_0__Bacteria;D_1__Proteobacteria;D_2__Gammaproteobacteria;D_3__Enterobacteriales;D_4__Enterobacteriaceae;D_5__Escherichia-Shigella;D_6__uncultured bacterium;D_7__;D_8__;D_9__;D_10__;D_11__;D_12__;D_13__;D_14__	2000	8	250	0	0	0	0	0	0	0	0	0	0	0	94	234	0	0	0	0	0	0	0	0	0	0	0	0	0	0	0	0	0	0	53	0	0	0	0	0	0	0	0	0	0	0	0
OTU36	AAAGCCTGATCCAGCCATGCCGCGTGTGTGAAGAAGGTCTTCGGATTGTAAAGCACTTTAAGTTGGGAGGAAGGGCAGTTACCTAATACGTGATTGTTTTGACGTTACCGACAGAATAAGCACCGGCTAACTCTGTGCCAGCAGCCGCGGTAATACAGAGGGTGCAAGCGTTAATCGGAATTACTGGGCGTAAAGCGCGCGTAGGTGGTTTGTTAAGTTGAATGTGAAATCCCCGGGCTCAACCTGGGAACTGCATCCAAAACTGGCAAGCTAGAGTATGGTAGAGGGTGGTGGAATTTCCTGTGTAGCGGTGAAATGCGTAGATATAGGAAGGAACACCAGTGGCGAAGGCGACCACCTGGACTGATACTGACACTGAGGTGCG	D_0__Bacteria;D_1__Proteobacteria;D_2__Gammaproteobacteria;D_3__Pseudomonadales;D_4__Pseudomonadaceae;D_5__Pseudomonas;D_6__Pseudomonas syringae;D_7__;D_8__;D_9__;D_10__;D_11__;D_12__;D_13__;D_14__	1987	12	165.583	0	0	0	0	0	0	0	15	0	0	106	791	7	117	545	104	0	0	0	0	0	0	0	0	0	0	0	0	0	0	0	0	0	0	0	0	0	0	0	0	0	0	0	0
OTU37	AAACCCTGATGCAGCCATGCCGCGTGTATGAAGAAGGCCTTCGGGTTGTAAAGTACTTTCAGTCAGGAGGAAGGGTGCGTTGTTAATATCAGCGTGCATTGACGTTACTGACAGAAGAAGCACCGGCTAACTCCGTGCCAGCAGCCGCGGTAATACGGAGGGTGCGAGCGTTAATCGGAATTACTGGGCGTAAAGGGCACGCAGGCGGTCTGTTAAGTCAGATGTGAAATCCCCGGGCTTAACCCGGGAACTGCATTTGAAACTGGCAGGCTGGAGTCTCGTAGAGGGGGGTGGAATTCCAGGTGTAGCGGTGAAATGCGTAGAGATCTGGAGGAATACCGGTGGCGAAGGCGGCCCCCTGGACGAAGACTGACGCTCATGTGCG	D_0__Bacteria;D_1__Proteobacteria;D_2__Gammaproteobacteria;D_3__Enterobacteriales;D_4__Enterobacteriaceae;D_5__Izhakiella;D_6__Izhakiella capsodis;D_7__;D_8__;D_9__;D_10__;D_11__;D_12__;D_13__;D_14__	1807	5	361.4	0	0	0	0	0	0	0	0	0	0	0	0	0	0	0	0	0	0	0	0	0	0	0	0	0	0	0	0	0	0	0	0	0	0	0	0	0	0	0	0	0	0	0	0
OTU38	AAAGTCTGACCGAGCAACGCCGCGTGAGTGAAGAAGGTTTTCGGATCGTAAAACTCTGTTGTTAGAGAAGAACAAGGACGTTAGTAACTGGACGTCCCCTGACGGTATCTAACCAGAAAGCCACGGCTAACTACGTGCCAGCAGCCGCGGTAATACGTAGGTGGCAAGCGTTGTCCGGATTTATTGGGCGTAAAGCGAGCGCAGGCGGTTTCTTAAGTCTGATGTGAAAGCCCCCGGCTCAACCGGGGAGGGTCATTGGAAACTGGGAGACTTGAGTGCAGAAGAGGAGAGTGGAATTCCATGTGTAGCGGTGAAATGCGTAGATATATGGAGGAACACCAGTGGCGAAGGCGGCTCTCTGGTCTGTAACTGACGCTGAGGCTCG	D_0__Bacteria;D_1__Firmicutes;D_2__Bacilli;D_3__Lactobacillales;D_4__Enterococcaceae;D_5__Enterococcus;D_6__uncultured bacterium;D_7__;D_8__;D_9__;D_10__;D_11__;D_12__;D_13__;D_14__	1620	9	180	0	0	0	0	0	0	0	0	0	0	0	0	0	0	0	0	0	0	0	0	0	0	0	0	0	0	0	0	53	123	29	24	49	566	22	0	0	0	0	0	0	0	0	0
OTU39	CAAGCCTGATGCAGCCATGCCGCGTGTGTGAAGAAGGCCTTCGGGTTGTAAAGCACTTTCAGCGAGGAGGAAGGTGGTGAGCTTAATACGCTCATCAATTGACGTTACTCGCAGAAGAAGCACCGGCTAACTCCGTGCCAGCAGCCGCGGTAATACGGAGGGTGCAAGCGTTAATCGGAATTACTGGGCGTAAAGCGCACGCAGGCGGTTTGTTAAGTCAGATGTGAAATCCCCGGGCTCAACCTGGGAACTGCATTTGAAACTGGCAAGCTAGAGTCTCGTAGAGGGGGGTAGAATTCCAGGAGTAGCGGTGAAATGCGTAGAGATCTGGAGGAATACCGGTGGCGAAGGCGGCCCCCTGGACGAAGACTGACGCTCAGGTGCG	D_0__Bacteria;D_1__Proteobacteria;D_2__Gammaproteobacteria;D_3__Enterobacteriales;D_4__Enterobacteriaceae;D_5__Serratia;D_6__Serratia sp.;D_7__;D_8__;D_9__;D_10__;D_11__;D_12__;D_13__;D_14__	1615	1	1615	0	0	0	0	0	0	0	0	0	0	0	0	0	1615	0	0	0	0	0	0	0	0	0	0	0	0	0	0	0	0	0	0	0	0	0	0	0	0	0	0	0	0	0	0
OTU40	CAAGCCTGATGCAGCCATGCCGCGTGTATGAAGAAGGCCTTCGGGTTGTAAAGTACTTTCAGCGGGGAGGAAGGGAGTAAAGTTAATACCTTTGCTCATTGACGTTACCCGCAGAAGAAGCACCGGCTAACTCCGTGCCAGCAGCCGCGGTAATACGGAGGGTGCAAGCGTTAATCGGAATTACTGGGCGTAAAGCGCACGCAGGCGGTTTGTTAAGTCAGATGTGAAATCCCCGGGCTCAACCTGGGAACTGCATCTGATACTGGCAAGCTTGAGTCTCGTAGAGGGGGGTAGAATTCCAGGTGTAGCGGTGAAATGCGTAGAGATCTGGAGGAATACCGGTGGCGAAGGCGGCCCCCTGGACGAAGACTGACGCTCAGGTGCG	D_0__Bacteria;D_1__Proteobacteria;D_2__Gammaproteobacteria;D_3__Enterobacteriales;D_4__Enterobacteriaceae;D_5__Escherichia-Shigella;D_6__Escherichia coli;D_7__;D_8__;D_9__;D_10__;D_11__;D_12__;D_13__;D_14__	1599	40	39.975	0	0	0	0	0	0	0	0	157	4	14	0	0	0	34	0	0	59	0	14	0	0	28	0	0	17	0	0	0	29	96	0	38	11	0	0	0	0	7	0	0	0	0	118
OTU41	AAAGTCTGACCGAGCAACGCCGCGTGAGTGAAGAAGGTTTTCGAATCGTAAAACTCTGTTGTTAGAGAAGAACAAGTAGGAGAGTAACTGTTCCCACCTTGACGGTATCTAACCAGAAAGCCACGGCTAACTACGTGCCAGCAGCCGCGGTAATACGTAGGTGGCAAGCGTTGTCCGGATTTATTGGGCGTAAAGCGAGCGCAGGCGGTTTCTTAAGTCTGATGTGAAAGCCCTCGGCTCAACCGAGGAAGGTCATTGGAAACTGGGGAACTTGAATGCAGAAGAGGAGAGTGGAATTCCATGTGTAGCGGTGAAATGCGTAGATATATGGAGGAACACCAGTGGCGAAGGCGACTCTCTGGTCTGTAATTGACGCTGAGGCTCG	D_0__Bacteria;D_1__Firmicutes;D_2__Bacilli;D_3__Lactobacillales;D_4__Enterococcaceae;D_5__Vagococcus;Ambiguous_taxa;D_7__;D_8__;D_9__;D_10__;D_11__;D_12__;D_13__;D_14__	1491	10	149.1	0	0	0	0	0	0	0	0	0	0	0	0	0	0	0	0	0	0	0	0	0	0	0	0	0	0	0	0	0	44	26	232	0	357	0	0	0	0	0	59	0	0	0	0
OTU42	AAAGCCTGATCCAGCCATGCCGCGTGTGTGAAGAAGGTCTTCGGATTGTAAAGCACTTTAAGTTGGGAGGAAGGGCAGTTACCTAATACGTGATTGTTTTGACGTTACCGACAGAATAAGCACCGGCTAACTCTGTGCCAGCAGCCGCGGTAATACAGAGGGTGCAAGCGTTAATCGGAATTACTGGGCGTAAAGCGCGCGTAGGTGGTTTGTTAAGTTGGATGTGAAATCCCCGGGCTCAACCTGGGAACTGCATTCAAAACTGACTGACTAGAGTATGGTAGAGGGTGGTGGAATTTCCTGTGTAGCGGTGAAATGCGTAGATATAGGAAGGAACACCAGTGGCGAAGGCGACCACCTGGACTAATACTGACACTGAGGTGCG	D_0__Bacteria;D_1__Proteobacteria;D_2__Gammaproteobacteria;D_3__Pseudomonadales;D_4__Pseudomonadaceae;D_5__Pseudomonas;D_6__Pseudomonas sp. 1r;D_7__;D_8__;D_9__;D_10__;D_11__;D_12__;D_13__;D_14__	1463	5	292.6	0	0	0	0	0	0	0	0	0	0	0	0	0	0	0	0	0	0	0	0	0	0	0	0	0	0	0	0	0	0	0	0	0	0	0	0	0	0	2	0	0	0	0	1428
OTU43	CAACCCTGATCCAGCAATGCCGCGTGTGTGAAGAAGGTCTTCGGATTGTAAAGCACTTTCGTTGGGGACGATGATGACGGTACCCAAAGAAGAAGCCCCGGCTAACTTCGTGCCAGCAGCCGCGGTAATACGAAGGGGGCTAGCGTTGCTCGGAATGACTGGGCGTAAAGGGCGCGTAGGCGGTTTAAGCAGTCAGATGTGAAATCCCCGGGCTTAACCTGGGAACTGCATTTGAGACGCTTAGACTAGAGTTCGAGAGAGGGTTGTGGAATTCCCAGTGTAGAGGTGAAATTCGTAGATATTGGGAAGAACACCGGTGGCGAAGGCGGCAACCTGGCTCGATACTGACGCTGAGGCGCG	D_0__Bacteria;D_1__Proteobacteria;D_2__Alphaproteobacteria;D_3__Acetobacterales;D_4__Acetobacteraceae;D_5__Neokomagataea;Ambiguous_taxa;D_7__;D_8__;D_9__;D_10__;D_11__;D_12__;D_13__;D_14__	1410	4	352.5	0	0	0	0	0	0	0	0	0	0	0	0	0	0	0	0	0	0	0	0	0	0	0	0	0	0	0	0	0	0	0	0	0	0	0	0	0	0	0	0	0	0	0	0
OTU44	GAACCCTGATGCAGCCATGCCGCGTGTATGAAGAAGGCCTTAGGGTTGTAAAGTACTTTCAGTCAGGAGGAAGGGTGAGCAGTGAATAGCTGTTTGCATTGACGTTACTGACAGAAGAAGCACCGGCTAACTCCGTGCCAGCAGCCGCGGTAATACGGAGGGTGCAAGCGTTAATCGGAATTACTGGGCGTAAAGCGCACGCAGGCGGTCTGTTAAGTCAGATGTGAAATCCCCGGGCTTAACCCGGGAACTGCATTTGAAACTGGCAGGCTGGAGTCTCGTAGAGGGGGGTAGAATTCCAGGTGTAGCGGTGAAATGCGTAGAGATCTGGAGGAATACCGGTGGCGAAGGCGGCCCCCTGGACGAAGACTGACGCTCAGGTGCG	D_0__Bacteria;D_1__Proteobacteria;D_2__Gammaproteobacteria;D_3__Enterobacteriales;D_4__Enterobacteriaceae;D_5__Izhakiella;Ambiguous_taxa;D_7__;D_8__;D_9__;D_10__;D_11__;D_12__;D_13__;D_14__	1395	5	279	0	0	0	0	0	0	0	0	0	0	0	0	0	0	0	0	0	0	0	0	0	0	0	0	0	0	0	0	0	0	0	0	0	0	0	0	0	0	0	0	0	0	0	0
OTU45	CAAGCCTGATGCAGCCATGCCGCGTGTATGAAGAAGGCCTTCGGGTTGTAAAGTACTTTCAGCGGGGAGGAAGGCGGTGAGGTTAATAACCTCGCCGATTGACGTTACCCGCAGAAGAAGCACCGGCTAACTCCGTGCCAGCAGCCGCGGTAATACGGAGGGTGCAAGCGTTAATCGGAATTACTGGGCGTAAAGCGCACGCAGGCGGTCTGTTAAGTCAGATGTGAAATCCCCGGGCTTAACCTGGGAACTGCATTTGAAACTGGCAGGCTTGAGTCTCGTAGAGGGGGGTAGAATTCCAGGTGTAGCGGTGAAATGCGTAGAGATCTGGAGGAATACCGGTGGCGAAGGCGGCCCCCTGGACGAAGACTGACGCTCAGGTGCG	D_0__Bacteria;D_1__Proteobacteria;D_2__Gammaproteobacteria;D_3__Enterobacteriales;D_4__Enterobacteriaceae;D_5__Pantoea;D_6__Pantoea eucrina;D_7__;D_8__;D_9__;D_10__;D_11__;D_12__;D_13__;D_14__	1321	6	220.167	0	0	0	0	0	0	0	0	0	0	0	0	72	0	0	17	0	0	0	0	0	0	0	0	0	0	0	0	0	0	0	0	0	0	0	0	0	0	0	67	0	0	0	0
OTU46	AAAGCCTGATCCAGCCATGCCGCGTGTGTGAAGAAGGTCTTCGGATTGTAAAGCACTTTAAGTTGGGAGGAAGGGCAGTAAATTAATACTTTGCTGTTTTGACGTTACCGACAGAATAAGCACCGGCTAACTCTGTGCCAGCAGCCGCGGTAATACAGAGGGTGCAAGCGTTAATCGGAATTACTGGGCGTAAAGCGCGCGTAGGTGGTTCGTTAAGTTGGATGTGAAATCCCCGGGCTCAACCTGGGAACTGCATTCAAAACTGACGAGCTAGAGTATGGTAGAGGGTGGTGGAATTTCCTGTGTAGCGGTGAAATGCGTAGATATAGGAAGGAACACCAGTGGCGAAGGCGACCACCTGGACTGATACTGACACTGAGGTGCG	D_0__Bacteria;D_1__Proteobacteria;D_2__Gammaproteobacteria;D_3__Pseudomonadales;D_4__Pseudomonadaceae;D_5__Pseudomonas;D_6__Lytechinus variegatus (green sea urchin);D_7__;D_8__;D_9__;D_10__;D_11__;D_12__;D_13__;D_14__	1311	37	35.4324	0	5	83	0	0	0	0	14	0	0	28	0	0	0	0	0	0	90	0	18	0	0	20	29	0	6	9	32	0	51	40	0	14	17	0	8	0	17	0	0	0	14	5	0
OTU47	CAAGCCTGATGCAGCCATGCCGCGTGTGTGAAGAAGGCCTTCGGGTTGTAAAGCACTTTCAGCGAGGAGGAAGGTGGTGAGCTTAATACGTTCATCAATTGACGTTACTCGCAGAAGAAGCACCGGCTAACTCCGTGCCAGCAGCCGCGGTAATACGGAGGGTGCAAGCGTTAATCAGAATTACTGGGCGTAAAGCGCACGCAGGCGGTTTGTTAAGTCAGATGTGAAATCCCCGGGCTCAACCTAGGAACTGCATTTGAAACTGGCAAGCTAGAGTCTCGTAGAGGGGGGTAGAATTCCAGGTGTAGCGGTGAAATGCGTAGAGATCTGGAGGAATACCGGTGGCGAAGGCGGCCCCCTGGACGAAGACTGACGCTCAGGTGCG	D_0__Bacteria;D_1__Proteobacteria;D_2__Gammaproteobacteria;D_3__Enterobacteriales;D_4__Enterobacteriaceae;D_5__Serratia;D_6__Serratia marcescens;D_7__;D_8__;D_9__;D_10__;D_11__;D_12__;D_13__;D_14__	1275	5	255	0	0	0	0	0	0	0	0	0	0	0	0	0	0	0	0	0	0	0	0	0	0	0	0	0	0	0	0	0	0	0	0	0	0	0	0	0	0	0	599	0	0	0	0
OTU48	AAAGCCTGACGCAGCAACGCCGCGTGTGTGATGAAGGTCTTTGGATTGTAAAGCACTTTCGACCGGGACGAAAACCCCTGGGCTAATACTCCAGGGCTTGACGGTACCGGGAGAAGAAGCACCGGCTAACTCTGTGCCAGCAGCCGCGGTAATACAGAGGGTGCAAGCGTTGTTCGGAATTATTGGGCGTAAAGCGCGTGTAGGCGGCCTGACAAGTCGGATGTGAAAGCCCTCGGCTCAACCGAGGAAGTGCGTTCGAAACTGTCGGGCTTGAGTACCGGAGAGGGTGGCGGAATTCCCCAAGTAGAGGTGAAATTCGTAGATATGGGGAGGAACACCGGTGGCGAAGGCGGCCACCTGGACGGTCACTGACGCTGAGACGCG	D_0__Bacteria;D_1__Proteobacteria;D_2__Deltaproteobacteria;D_3__Myxococcales;D_4__Archangiaceae;D_5__Melittangium;Ambiguous_taxa;D_7__;D_8__;D_9__;D_10__;D_11__;D_12__;D_13__;D_14__	1246	1	1246	0	0	0	0	0	0	0	0	0	0	0	0	0	0	0	0	0	0	0	0	0	0	0	0	0	0	0	0	0	0	0	0	0	0	0	0	0	0	0	0	0	0	0	0
OTU49	AAAGCCTGATCCAGCAATGCCGCGTGAGTGATGAAGGCCCTAGGGTTGTAAAGCTCTTTTACCCGGGAAGATAATGACTGTACCGGGAGAATAAGCCCCGGCTAACTCCGTGCCAGCAGCCGCGGTAATACGGAGGGGGCTAGCGTTGTTCGGAATTACTGGGCGTAAAGCGCACGTAGGCGGCTTTGTAAGTCAGAGGTGAAAGCCTGGAGCTCAACTCCAGAACTGCCTTTGAGACTGCATCGCTTGAATCCAGGAGAGGTCAGTGGAATTCCGAGTGTAGAGGTGAAATTCGTAGATATTCGGAAGAACACCAGTGGCGAAGGCGGCTGACTGGACTGGTATTGACGCTGAGGTGCG	D_0__Bacteria;D_1__Proteobacteria;D_2__Alphaproteobacteria;D_3__Sphingomonadales;D_4__Sphingomonadaceae;D_5__Sphingomonas;D_6__uncultured bacterium;D_7__;D_8__;D_9__;D_10__;D_11__;D_12__;D_13__;D_14__	1150	18	63.8889	0	0	13	0	0	0	0	0	0	0	0	0	0	0	0	0	0	0	0	0	0	0	0	0	0	6	0	0	0	0	0	0	0	0	0	0	0	0	0	0	0	0	0	0
OTU50	AAAGCCTGATCCAGCCATGCCGCGTGTGTGAAGAAGGCCTTCGGGTCGTAAAGCACTTTAAGTTGGGAGGAAGGGCTCACAGCGAATACCTGTGAGTTTTGACGTTACCAACAGAATAAGCACCGGCTAACTTCGTGCCAGCAGCCGCGGTAATACGAAGGGTGCAAGCGTTAATCGGAATTACTGGGCGTAAAGCGCGCGTAGGTGGCTTGATAAGTTGGATGTGAAATCCCCGGGCTCAACCTGGGAACTGCATCCAAAACTGTCTGGCTAGAGTGCGGTAGAGGGTAGTGGAATTTCCAGTGTAGCGGTGAAATGCGTAGATATTGGAAGGAACACCAGTGGCGAAGGCGACTACCTGGACTGACACTGACACTGAGGTGCG	D_0__Bacteria;D_1__Proteobacteria;D_2__Gammaproteobacteria;D_3__Pseudomonadales;D_4__Pseudomonadaceae;D_5__Pseudomonas;Ambiguous_taxa;D_7__;D_8__;D_9__;D_10__;D_11__;D_12__;D_13__;D_14__	1135	1	1135	0	0	0	0	0	0	0	0	1135	0	0	0	0	0	0	0	0	0	0	0	0	0	0	0	0	0	0	0	0	0	0	0	0	0	0	0	0	0	0	0	0	0	0	0
OTU51	CAAGCCTGATCCAGCAATGCCGCGTGCAGGAAGAAGGCCTTCGGGTTGTAAACTGCTTTTGTACGGAACGAAACGGCTCTGGTTAATACCCGGGGCTAATGACGGTACCGTAAGAATAAGCACCGGCTAACTACGTGCCAGCAGCCGCGGTAATACGTAGGGTGCAAGCGTTAATCGGAATTACTGGGCGTAAAGCGTGCGCAGGCGGTTGTGTAAGACAGGCGTGAAATCCCCGGGCTCAACCTGGGAATTGCGCTTGTGACTGCACGGCTGGAGTGCGGCAGAGGGGGATGGAATTCCGCGTGTAGCAGTGAAATGCGTAGATATGCGGAGGAACACCGATGGCGAAGGCAATCCCCTGGGCCTGCACTGACGCTCATGCACG	D_0__Bacteria;D_1__Proteobacteria;D_2__Gammaproteobacteria;D_3__Betaproteobacteriales;D_4__Burkholderiaceae;D_5__Hydrogenophaga;D_6__uncultured bacterium;D_7__;D_8__;D_9__;D_10__;D_11__;D_12__;D_13__;D_14__	1101	30	36.7	0	11	0	0	0	0	0	0	0	0	130	68	0	23	72	23	0	0	19	0	0	0	13	0	0	9	0	10	0	0	0	0	0	0	0	0	0	0	0	12	0	0	10	0
OTU52	GAAGTCTGACCGAGCAACGCCGCGTGAGTGAAGAAGGTTTTCGGATCGTAAAGCTCTGTTGTAAGAGAAGAACGAGTGTGAGAGTGGAAAGTTCACACTGTGACGGTATCTTACCAGAAAGGGACGGCTAACTACGTGCCAGCAGCCGCGGTAATACGTAGGTCCCGAGCGTTGTCCGGATTTATTGGGCGTAAAGCGAGCGCAGGCGGTTAGATAAGTCTGAAGTTAAAGGCTGTGGCTTAACCATAGTACGCTTTGGAAACTGTTTAACTTGAGTGCAAGAGGGGAGAGTGGAATTCCATGTGTAGCGGTGAAATGCGTAGATATATGGAGGAACACCGGTGGCGAAAGCGGCTCTCTGGCTTGTAACTGACGCTGAGGCTCG	D_0__Bacteria;D_1__Firmicutes;D_2__Bacilli;D_3__Lactobacillales;D_4__Streptococcaceae;D_5__Streptococcus;D_6__uncultured organism;D_7__;D_8__;D_9__;D_10__;D_11__;D_12__;D_13__;D_14__	1061	2	530.5	0	0	0	0	0	0	0	0	0	0	0	0	0	0	0	0	0	0	0	0	0	0	0	1011	0	0	0	0	0	0	0	0	0	0	0	0	0	0	0	0	0	0	0	0
OTU53	GAAGCCTGATGCAGCAACGCCGCGTGCGGGATGACGGCCTTCGGGTTGTAAACCGCTTTCGCCTGTGACGAAGCGTGAGTGACGGTAATGGGTAAAGAAGCACCGGCTAACTACGTGCCAGCAGCCGCGGTGATACGTAGGGTGCGAGCGTTGTCCGGATTTATTGGGCGTAAAGGGCTCGTAGGTGGTTGATCGCGTCGGAAGTGTAATCTTGGGGCTTAACCCTGAGCGTGCTTTCGATACGGGTTGACTTGAGGAAGGTAGGGGAGAATGGAATTCCTGGTGGAGCGGTGGAATGCGCAGATATCAGGAGGAACACCAGTGGCGAAGGCGGTTCTCTGGGCCTTTCCTGACGCTGAGGAGCG	D_0__Bacteria;D_1__Actinobacteria;D_2__Actinobacteria;D_3__Propionibacteriales;D_4__Propionibacteriaceae;D_5__Cutibacterium;D_6__Lepisosteus oculatus (spotted gar);D_7__;D_8__;D_9__;D_10__;D_11__;D_12__;D_13__;D_14__	1049	21	49.9524	0	0	0	0	0	0	0	0	0	0	24	0	0	0	0	0	0	0	0	0	0	0	10	0	0	9	0	32	4	0	0	0	0	0	0	0	0	0	0	0	2	0	0	15
OTU54	AAAGTCTGACCGAGCAACGCCGCGTGAGTGAAGAAGGTTTTCGGATCGTAAAACTCTGTTGTTAGAGAAGAACAAGGACGTTAGTAACTGAACGTCCCCTGACGGTATCTAACCAGAAAGCCACGGCTAACTACGTGCCAGCAGCCGCGGTAATACGTAGGTGGCAAGCGTTGTCCGGATTTATTGGGCGTAAAGCGAGCGCAGGCGGTTTCTTAAGTCTGATGTGAAAGCCCCCGGCTCAACCGGGGAGGGTCATTGGAAACTAGGAGACTTGAGTGCAGAAGAGGAGAGTGGAATTCCATGTGTAGCGGTGAAATGCGTAGATATATGGAGGAACACCAGTGGCGAAGGCGGCTCTCTGGTCTGTAACTGACGCTGAGGCTCG	D_0__Bacteria;D_1__Firmicutes;D_2__Bacilli;D_3__Lactobacillales;D_4__Enterococcaceae;D_5__Enterococcus;D_6__Enterococcus faecalis;D_7__;D_8__;D_9__;D_10__;D_11__;D_12__;D_13__;D_14__	1043	6	173.833	0	0	0	0	0	0	0	0	0	0	0	0	0	0	0	0	0	0	0	0	0	0	0	0	0	0	0	0	0	120	0	0	0	284	0	0	0	0	0	0	0	0	11	0
OTU55	AAAGCCTGACGGAGCAATACCGCGTGAGGGAGGAAGGCTCTTGGGTTGTAAACCTCTTTTCTCAGGGAAGAACACTGACGGTACCTGAGGAATCAGCATCGGCTAACTCCGTGCCAGCAGCCGCGGTAATACGGAGGATGCAAGCGTTATCCGGAATTATTGGGCGTAAAGCGTCTGTAGGTGGATGTTCAAGTCTGCTGTCAAAGACCGGGGCTTAACCCTGGAAAGGCAGTGGAAACTGAAGATCTAGAGTGCGGTAGGGGCAGAGGGAATTCCCAGTGTAGCGGTGAAATGCGTAGAGATTGGGAAGAACACCGGTGGCGAAAGCGCTCTGCTAGGCCAAAACTGACACTAAGGGACG	D_0__Bacteria;D_1__Cyanobacteria;D_2__Oxyphotobacteria;D_3__Nostocales;D_4__uncultured;D_5__uncultured bacterium;D_6__;D_7__;D_8__;D_9__;D_10__;D_11__;D_12__;D_13__;D_14__	1041	1	1041	0	0	0	0	0	0	0	0	0	0	0	0	0	0	0	0	0	0	0	0	0	0	0	0	0	0	0	0	0	0	0	0	0	0	0	0	0	0	0	0	0	0	0	0
OTU56	AAAGTCTGACCGAGCAACGCCGCGTGAGTGAAGAAGGTTTTCGGATCGTAAAACTCTGTTGTTAGAGAAGAACCAGTGGGAGAGTAACTGTTCCCACCTTGACGGTATCTAACCAGAAAGCCACGGCTAACTACGTGCCAGCAGCCGCGGTAATACGTAGGTGGCAAGCGTTGTCCGGATTTATTGGGCGTAAAGCGAGCGCAGGCGGTTTCTTAAGTCTGATGTGAAAGCCCTCGGCTCAACCGAGGAAGGTCATTGGAAACTGGGGAACTTGAATGCAGAAGAGGAGAGTGGAATTCCATGTGTAGCGGTGAAATGCGTAGATATATGGAGGAACACCAGTGGCGAAGGCGACTCTCTGGTCTGTAATTGACGCTGAGGCTCG	D_0__Bacteria;D_1__Firmicutes;D_2__Bacilli;D_3__Lactobacillales;D_4__Enterococcaceae;D_5__Vagococcus;Ambiguous_taxa;D_7__;D_8__;D_9__;D_10__;D_11__;D_12__;D_13__;D_14__	1005	7	143.571	0	0	0	0	0	0	0	0	0	0	0	0	0	0	0	0	0	0	0	0	0	0	0	0	0	0	0	0	0	318	0	0	0	47	0	0	0	0	0	0	0	0	0	0
OTU57	AAAGCCTGATCCAGCCATGCCGCGTGTGTGAAGAAGGTCTTCGGATTGTAAAGCACTTTAAGTTGGGAGGAAGGGTTGTAGATTAATACTCTGCAATTTTGACGTTACCGACAGAATAAGCACCGGCTAACTCTGTGCCAGCAGCCGCGGTAATACAGAGGGTGCAAGCGTTAATCGGAATTACTGGGCGTAAAGCGCGCGTAGGTGGTTTGTTAAGTTGGATGTGAAATCCCCGGGCTCAACCTGGGAACTGCATTCAAAACTGACTGACTAGAGTATGGTAGAGGGTGGTGGAATTTCCTGTGTAGCGGTGAAATGCGTAGATATAGGAAGGAACACCAGTGGCGAAGGCGACCACCTGGACTAATACTGACACTGAGGTGCG	D_0__Bacteria;D_1__Proteobacteria;D_2__Gammaproteobacteria;D_3__Pseudomonadales;D_4__Pseudomonadaceae;D_5__Pseudomonas;D_6__Pseudomonas fluorescens;D_7__;D_8__;D_9__;D_10__;D_11__;D_12__;D_13__;D_14__	966	9	107.333	0	0	0	0	0	0	0	0	0	0	0	0	0	0	0	0	0	0	0	0	0	0	0	0	0	0	0	0	0	0	0	0	0	0	0	0	0	0	0	0	0	0	0	18
OTU58	AAACCCTGATCCAGCCATCCCGCGTGTATGATGAAGGCCTTCGGGTTGTAAAGTACTTTTGGCAGAGAAGAAAAGGTATCCCCTAATACGGGATGCTGCTGACGGTATCTGCAGAATAAGCACCGGCTAACTACGTGCCAGCAGCCGCGGTAATACGTAGGGTGCAAGCGTTAATCGGAATTACTGGGCGTAAAGCGTGTGTAGGCGGTTCGGAAAGAAAGATGTGAAATCCCAGGGCTCAACCTTGGAACTGCATTTTTAACTGCCGAGCTAGAGTATGTCAGAGGGGGGTAGAATTCCACGTGTAGCAGTGAAATGCGTAGATATGTGGAGGAATACCGATGGCGAAGGCAGCCCCCTGGGATAATACTGACGCTCAGACACG	D_0__Bacteria;D_1__Proteobacteria;D_2__Gammaproteobacteria;D_3__Betaproteobacteriales;D_4__Burkholderiaceae;D_5__Alcaligenes;D_6__Alcaligenes sp. OO4;D_7__;D_8__;D_9__;D_10__;D_11__;D_12__;D_13__;D_14__	866	3	288.667	0	0	0	0	0	0	0	0	0	0	0	0	0	0	0	0	0	0	0	0	0	0	0	0	0	0	0	0	0	0	0	0	0	0	0	0	0	0	0	0	0	0	0	0
OTU59	CAAGCCTGATCCAGCCATGCCGCGTGAGTGATGAAGGCCTTAGGGTTGTAAAGCTCTTTTATCCGGGACGATAATGACGGTACCGGAGGAATAAGCCCCGGCTAACTTCGTGCCAGCAGCCGCGGTAATACGAAGGGGGCTAGCGTTGCTCGGAATCACTGGGCGTAAAGGGCGCGTAGGCGGCGTTTTAAGTCGGGGGTGAAAGCCTGTGGCTCAACCACAGAATGGCCTTCGATACTGGGACGCTTGAGTATGGTAGAGGTTGGTGGAACTGCGAGTGTAGAGGTGAAATTCGTAGATATTCGCAAGAACACCGGTGGCGAAGGCGGCCAACTGGACCATTACTGACGCTGAGGCGCG	D_0__Bacteria;D_1__Proteobacteria;D_2__Alphaproteobacteria;D_3__Rhizobiales;D_4__Beijerinckiaceae;D_5__Methylobacterium;D_6__Methylobacterium sp. PC30.38;D_7__;D_8__;D_9__;D_10__;D_11__;D_12__;D_13__;D_14__	855	20	42.75	0	0	0	0	0	0	0	0	0	0	0	0	0	0	0	20	5	0	0	0	8	0	39	0	0	6	0	0	0	0	0	0	0	0	0	0	0	0	0	0	0	0	0	0
OTU60	CAAGCCTGATGCAGCCATGCCGCGTGTGTGAAGAAGGCCTTCGGGTTGTAAAGCACTTTCAGCGAGGAGGAAGGTGGTGAGCTTAATACGTTCATCAATTGACGTTACTCGCAGAAGAAGCACCGGCTAACTCCGTGCCAGCAGCCGCGGTAATACGGAGGGTGCAAGCGTTAATCAGAATTACTGGGCGTAAAGCGCATGCAGGCGGTTTGTTAAGTCAGATGTGAAATCCCCGGGCTCAACCTGGGAACTGCATTTGAAACTGGCAAGCTAGAGTCTCGTAGAGGGGGGTAGAATTCCAGGTGTAGCGGTGAAATGCGTAGAGATCTGGAGGAATACCGGTGGCGAAGGCGGCCCCCTGGACGAAGACTGACGCTCAGGTGCG	D_0__Bacteria;D_1__Proteobacteria;D_2__Gammaproteobacteria;D_3__Enterobacteriales;D_4__Enterobacteriaceae;D_5__Serratia;D_6__Serratia marcescens;D_7__;D_8__;D_9__;D_10__;D_11__;D_12__;D_13__;D_14__	853	4	213.25	0	0	0	0	0	0	0	0	0	0	0	0	0	0	0	0	0	0	0	0	0	0	0	0	0	0	0	0	0	0	0	0	0	0	0	0	0	0	0	461	0	0	0	0
OTU61	CAAGCCTGATGCAGCCATGCCGCGTGTGTGAAGAAGGCCTTCGGGTTGTAAAGCACTTTCAGCGAGGAGGAAGGTGGTGAGCTTAATACGCTCATCAATTGACGTTACTCGCAGAAGAAGCACCGGCTAACTCCGTGCCAGCAGCCGCGGTAATACGGAGGGTGCAAGCGTTAATCGGAATTACTGGGCGTAAAGCGCACGCAGGCGGTTTGTTAAGTCAGATGTGAAATCCCCGGGCTCAACCTGGGAACTGCATTTGAAACTGGCAAGCTAGAGTCTCGTAGAGGGGGGTAGAATTCCAGGTGTAGCGGTGAAATGCGTAGAGATCTGGAGGAATACCAGTGGCGAAGGCGGCCCCCTGGACGAAGACTGACGCTCAGGTGCG	D_0__Bacteria;D_1__Proteobacteria;D_2__Gammaproteobacteria;D_3__Enterobacteriales;D_4__Enterobacteriaceae;D_5__Serratia;D_6__Serratia sp.;D_7__;D_8__;D_9__;D_10__;D_11__;D_12__;D_13__;D_14__	851	1	851	0	0	0	0	0	0	0	0	0	0	0	0	0	0	0	0	0	0	0	0	0	0	0	0	0	0	0	0	0	0	0	0	0	0	0	0	0	0	0	0	0	0	0	0
OTU62	CAAGCCTGACGACGCAACGCCGCGTGGAGGATGAAGATCTTCGGGTCGTAAACTCCTTTCGATCGGGAAGAACGTTTCCGGGGTAAATAATCCCGGAAAGTGACGGTACCGAGAGAAGAAGCCCCGGCTAACTCTGTGCCAGCAGCCGCGGTAATACAGGGGGGGCAAGCGTTGTTCGGAATTACTGGGCGTAAAGGGCGTGTAGGCGGCCAACTAAGTCCGACGTGAAATCCCCAGGCTTAACCTGGGAACTGCGTCGGATACTGGATGGCTTGAATCCGGGAGAGGGATGCGGAATTCCAGGTGTAGCGGTGAAATGCGTAGATATCTGGAGGAACACCGGTGGCGAAGGCGGCATCCTGGACCGGTATTGACGCTGAAGCGCG	D_0__Bacteria;D_1__Acidobacteria;D_2__Subgroup 6;D_3__uncultured Acidobacteria bacterium;D_4__;D_5__;D_6__;D_7__;D_8__;D_9__;D_10__;D_11__;D_12__;D_13__;D_14__	848	1	848	0	0	0	0	0	0	0	0	0	0	0	0	0	0	0	0	0	0	0	0	0	0	0	0	0	0	848	0	0	0	0	0	0	0	0	0	0	0	0	0	0	0	0	0
OTU63	GAACCCTGATCCAGCCATGCCGCGTGTGTGAAGAAGGCCTTATGGTTGTAAAGCACTTTAAGCGAGGAGGAGGCTACTCTAGTTAATACCTAGGGATAGTGGACGTTACTCGCAGAATAAGCACCGGCTAACTCTGTGCCAGCAGCCGCGGTAATACAGAGGGTGCGAGCGTTAATCGGATTTACTGGGCGTAAAGCGTGCGTAGGCGGCTTATTAAGTCGGATGTGAAATCCCCGAGCTTAACTTGGGAATTGCATTCGATACTGGTGAGCTAGAGTATGGGAGAGGATGGTAGAATTCCAGGTGTAGCGGTGAAATGCGTAGAGATCTGGAGGAATACCGATGGCGAAGGCAGCCATCTGGCCTAATACTGACGCTGAGGTACG	D_0__Bacteria;D_1__Proteobacteria;D_2__Gammaproteobacteria;D_3__Pseudomonadales;D_4__Moraxellaceae;D_5__Acinetobacter;Ambiguous_taxa;D_7__;D_8__;D_9__;D_10__;D_11__;D_12__;D_13__;D_14__	809	5	161.8	0	0	0	0	0	0	0	0	0	0	0	0	0	0	0	0	0	0	0	0	0	0	0	0	0	0	0	0	0	0	0	0	0	0	0	0	0	0	0	0	0	0	0	0
OTU64	CAAGCCTGATCCAGCCATACCGCGTGGGTGAAGAAGGCCTTCGGGTTGTAAAGCCCTTTTGTTGGGAAAGAAATCCAGCTGGCTAATACCCGGTTGGGATGACGGTACCCAAAGAATAAGCACCGGCTAACTTCGTGCCAGCAGCCGCGGTAATACGAAGGGTGCAAGCGTTACTCGGAATTACTGGGCGTAAAGCGTGCGTAGGTGGTCGTTTAAGTCCGTTGTGAAAGCCCTGGGCTCAACCTGGGAACTGCAGTGGATACTGGGCGACTAGAGTGTGGTAGAGGGTAGCGGAATTCCTGGTGTAGCAGTGAAATGCGTAGAGATCAGGAGGAACATCCATGGCGAAGGCAGCTACCTGGACCAACACTGACACTGAGGCACG	D_0__Bacteria;D_1__Proteobacteria;D_2__Gammaproteobacteria;D_3__Xanthomonadales;D_4__Xanthomonadaceae;D_5__Stenotrophomonas;D_6__Stenotrophomonas maltophilia;D_7__;D_8__;D_9__;D_10__;D_11__;D_12__;D_13__;D_14__	769	10	76.9	0	0	11	0	0	0	0	599	0	0	9	0	0	0	0	0	0	0	0	0	0	0	0	0	0	0	0	0	0	35	6	0	0	0	0	0	22	0	0	0	0	0	0	0
OTU65	CAAGCCTGATCCAGCCATACCGCGTGGGTGAAGAAGGCCTTCGGGTTGTAAAGCCCTTTTGTTGGGAAAGAAATCCTTCAGGCTAATACCCTGAGGGGATGACGGTACCCAAAGAATAAGCACCGGCTAACTTCGTGCCAGCAGCCGCGGTAATACGAAGGGTGCAAGCGTTACTCGGAATTACTGGGCGTAAAGCGTGCGTAGGTGGTTGTTTAAGTCTGCTGTGAAAGCCCTGGGCTCAACCTGGGAATTGCAGTGGATACTGGGCGACTAGAGTGTGGTAGAGGGATGTGGAATTTCCGGTGTAGCAGTGAAATGCGTAGAGATCGGAAGGAACATCTGTGGCGAAGGCGACATCCTGGGCCAACACTGACACTGAGGCACG	D_0__Bacteria;D_1__Proteobacteria;D_2__Gammaproteobacteria;D_3__Xanthomonadales;D_4__Xanthomonadaceae;D_5__Pseudoxanthomonas;D_6__uncultured bacterium;D_7__;D_8__;D_9__;D_10__;D_11__;D_12__;D_13__;D_14__	744	19	39.1579	0	0	0	0	0	0	0	0	0	0	76	164	11	21	83	34	0	0	4	0	0	0	119	0	0	0	0	14	0	0	0	0	0	0	0	0	39	0	0	0	0	0	0	0
OTU66	AAAGTCTGATGGAGCAACGCCGCGTGAGTGAAGAAGGGTTTCGGCTCGTAAAACTCTGTTGTTAAAGAAGAACAAGTGTAAGAGTAACTGTTTACGCTTTGACGGTATTTAACCAGAAAGCCACGGCTAACTACGTGCCAGCAGCCGCGGTAATACGTAGGTGGCAAGCGTTGTCCGGATTTATTGGGCGTAAAGCGAGCGCAGGTGGTTCTTTAAGTCTGTTGTGAAAGCCCTCAGCTCAACTGAGGAAGTGCAGCGGAAACTAAAGGACTTGAGTACAGAAGAGGATAGTGGAACTCCATGTGTAGCGGTGAAATGCGTAGATATATGGAAGAACACCAGTGGCGAAGGCGGCTATCTGGTCTGTTACTGACACTGAGGCTCG	D_0__Bacteria;D_1__Firmicutes;D_2__Bacilli;D_3__Lactobacillales;D_4__Lactobacillaceae;D_5__Lactobacillus;D_6__Lactobacillus micheneri;D_7__;D_8__;D_9__;D_10__;D_11__;D_12__;D_13__;D_14__	723	1	723	0	0	0	0	0	0	0	0	0	0	0	0	0	0	0	0	0	0	0	0	0	0	0	0	0	0	0	0	0	0	0	0	0	0	723	0	0	0	0	0	0	0	0	0
OTU67	CAACCCTGATCCAGCAATGCCGCGTGTGTGAAGAAGGCCTTCGGGTTGTAAAGCACTTTTATCCGGAACGAAACGCGCAGGGCGAATACCCTTGCGAACTGACGGTACCGGAGGAATAAGCACCGGCTAACTTCGTGCCAGCAGCCGCGGTAATACGAAGGGTGCAAGCGTTACTCGGAATTACTGGGCGTAAAGCGTGTGCAGGTGGTTTGTTAAGTCTGCTGTGAAAGCCCCGGGCTCAACCTGGGAATGGCAGTGGAGACTGGCAAGCTAGAGTGCGGTAGAGGAGAGTGGAATTCCCGGTGTAGCGGTGAAATGCGTAGAGATCGGGAGGAACACCAGTGGCGAAGGCGGCTCTCTGGACCAGCACTGACACTCAGACACG	D_0__Bacteria;D_1__Proteobacteria;D_2__Gammaproteobacteria;D_3__Xanthomonadales;D_4__Rhodanobacteraceae;D_5__Rhodanobacter;D_6__uncultured bacterium;D_7__;D_8__;D_9__;D_10__;D_11__;D_12__;D_13__;D_14__	630	1	630	0	0	0	0	0	0	0	0	0	0	0	0	0	0	0	0	0	0	0	0	0	0	0	0	0	0	0	0	0	0	0	0	0	0	0	0	0	0	0	0	0	0	0	0
OTU68	CAACCCTGATCCAGCCATGCCGCGTGTGTGAAGAAGGCCTTTTGGTTGTAAAGCACTTTAAGCAGGGAGGAGAGGCTAATGGTTAATACCCATTAGATTAGACGTTACCTGCAGAATAAGCACCGGCTAACTCTGTGCCAGCAGCCGCGGTAATACAGAGGGTGCGAGCGTTAATCGGAATTACTGGGCGTAAAGCGAGTGTAGGTGGCTCATTAAGTCACATGTGAAATCCCCGGGCTTAACCTGGGAACTGCATGTGATACTGGTGGTGCTAGAATATGTGAGAGGGAAGTAGAATTCCAGGTGTAGCGGTGAAATGCGTAGAGATCTGGAGGAATACCGATGGCGAAGGCAGCTTCCTGGCATAATATTGACACTGAGATTCG	D_0__Bacteria;D_1__Proteobacteria;D_2__Gammaproteobacteria;D_3__Pseudomonadales;D_4__Moraxellaceae;D_5__Enhydrobacter;D_6__Hydra vulgaris;D_7__;D_8__;D_9__;D_10__;D_11__;D_12__;D_13__;D_14__	621	9	69	0	0	0	0	0	0	0	0	0	0	0	0	0	9	0	26	0	0	0	0	0	0	0	0	0	0	0	0	0	25	0	0	0	95	0	0	0	0	0	0	0	0	0	0
OTU69	AAAGTGTGACGGAGCGACGCCGCGTGTAGGATGAAGTCCTTCGGGATGTAAACTACTGTCAGGGGAAAGAAAGTTCTGATCTACCCCAGAGGAAGAGACGGCTAACTCTGTGCCAGCAGCCGCGGTAATACAGAGGTCTCGAGCGTTAGGCGGAATCACTGGGCTTAAAGCGTGTGTAGGCGGATCGTTAAGTACCTTGTGAAATCCCACGGCTTAACCGTGGAACTGCTTGGTATACTGGCGGTCTTGAGCCAGCTAGGGGCTACCGGAACAAATGGTGGAGCGGTGAAATGCGTAGATATCATTTGGAACGCCAATGGTGAAAACAGGTAGCTGGGGCTGTGCTGACGCTGAGACACG	D_0__Bacteria;D_1__Planctomycetes;D_2__Phycisphaerae;D_3__Tepidisphaerales;D_4__WD2101 soil group;D_5__uncultured bacterium;D_6__;D_7__;D_8__;D_9__;D_10__;D_11__;D_12__;D_13__;D_14__	603	1	603	0	0	0	0	0	0	0	0	0	0	0	0	0	0	0	0	0	0	0	0	0	0	0	0	0	0	0	0	0	0	0	0	0	0	0	0	0	0	0	0	0	0	0	0
OTU70	CAAGCCTGATGCAGCCATGCCGCGTGTGTGAAGAAGGCCTTCGGGTTGTAAAGCACTTTCAGCGAGGAGGAAGGTGGTGAACTTAATACGTTCATCAATTGACGTTACTCGCAGAAGAAGCACCGGCTAACTCCGTGCCAGCAGCCGCGGTAATACGGAGGGTGCAAGCGTTAATCGGAATTACTGGGCGTAAAGCGCACGCAGGCGGTTTGTTAAGTCAGATGTGAAATCCCCGGGCTCAACCTGGGAACTGCATTTGAAACTGGCAAGCTAGAGTCTCGTAGAGGGGGGTAGAATTCCAGGTGTAGCGGTGAAATGCGTAGAGATCTGGAGGAATACCGGTGGCGAAGGCGGCCCCCTGGACGAAAACTGACGCTCAGGTGCG	D_0__Bacteria;D_1__Proteobacteria;D_2__Gammaproteobacteria;D_3__Enterobacteriales;D_4__Enterobacteriaceae;D_5__Serratia;D_6__Serratia marcescens;D_7__;D_8__;D_9__;D_10__;D_11__;D_12__;D_13__;D_14__	586	1	586	0	0	0	0	0	0	0	0	0	0	0	0	0	0	0	0	0	0	0	0	0	0	0	0	0	0	0	0	0	0	0	0	0	0	0	0	0	0	0	0	586	0	0	0
OTU71	AAAGCCTGATCCAGCAATGCCGCGTGAGTGATGAAGGCCTTAGGGTTGTAAAGCTCTTTTACCCGGGATGATAATGACAGTACCGGGAGAATAAGCTCCGGCTAACTCCGTGCCAGCAGCCGCGGTAATACGGAGGGAGCTAGCGTTGTTCGGAATTACTGGGCGTAAAGCGCACGTAGGCGGCTTTGTAAGTTAGAGGTGAAAGCCTGGAGCTCAACTCCAGAACTGCCTTTGATACTGCATGGCTTGAATCCAGGAGAGGTGAGTGGAATTCCGAGTGTAGAGGTGAAATTCGTAGATATTCGGAAGAACACCAGTGGCGAAGGCGGCTCACTGGACTGGTATTGACGCTGAGGTGCG	D_0__Bacteria;D_1__Proteobacteria;D_2__Alphaproteobacteria;D_3__Sphingomonadales;D_4__Sphingomonadaceae;D_5__Sphingomonas;Ambiguous_taxa;D_7__;D_8__;D_9__;D_10__;D_11__;D_12__;D_13__;D_14__	580	4	145	0	0	0	0	0	0	0	0	0	0	0	0	0	0	0	0	0	0	0	0	0	0	0	0	0	0	0	0	0	0	0	0	0	0	0	0	0	0	0	0	0	0	0	11
OTU72	CAAGCCTGATCCAGCCATGCCGCGTGCGGGAAGAAGGCCTTCGGGTTGTAAACCGCTTTTGTCAGGGAAGAAAAGGTTCTGGCTAATACCTGGGACTGATGACGGTACCTGAAGAATAAGCACCGGCTAACTACGTGCCAGCAGCCGCGGTAATACGTAGGGTGCGAGCGTTAATCGGAATTACTGGGCGTAAAGCGTGCGCAGGCGGTTATGCAAGACAGAGGTGAAATCCCCGGGCTCAACCTGGGAACTGCCTTTGTGACTGCATGGCTAGAGTGCGGCAGAGGGGGATGGAATTCCGCGTGTAGCAGTGAAATGCGTAGATATGCGGAGGAACACCGATGGCGAAGGCAATCCCCTGGGCCTGCACTGACGCTCATGCACG	D_0__Bacteria;D_1__Proteobacteria;D_2__Gammaproteobacteria;D_3__Betaproteobacteriales;D_4__Burkholderiaceae;D_5__Kinneretia;D_6__Pelomonas sp. On15;D_7__;D_8__;D_9__;D_10__;D_11__;D_12__;D_13__;D_14__	565	3	188.333	0	0	0	0	0	0	0	0	0	0	0	273	0	0	0	0	0	0	0	0	0	0	0	5	0	0	0	0	0	0	0	0	0	0	0	0	0	0	0	0	0	0	0	0
OTU73	CAAGCCTGATGCAGCCATGCCGCGTGTATGAAGAAGGCCTTCGGGTTGTAAAGTACTTTCAGCGGGGAGGAAGGCGATGCGGTTAATAACCGCGTCGATTGACGTTACCCGCAGAAGAAGCACCGGCTAACTCCGTGCCAGCAGCCGCGGTAATACGGAGGGTGCAAGCGTTAATCGGAATTACTGGGCGTAAAGCGCACGCAGGCGGTCTGTCAAGTCGGATGTGAAATCCCCGGGCTCAACCTGGGAACTGCATCCGAAACTGGCAGGCTTGAGTCTCGTAGAGGGGGGTAGAATTCCAGGTGTAGCGGTGAAATGCGTAGAGATCTGGAGGAATACCGGTGGCGAAGGCGGCCCCCTGGACGAAGACTGACGCTCAGGTGCG	D_0__Bacteria;D_1__Proteobacteria;D_2__Gammaproteobacteria;D_3__Enterobacteriales;D_4__Enterobacteriaceae;D_5__Kosakonia;D_6__unidentified;D_7__;D_8__;D_9__;D_10__;D_11__;D_12__;D_13__;D_14__	561	2	280.5	0	0	0	0	0	0	0	0	0	0	0	421	0	140	0	0	0	0	0	0	0	0	0	0	0	0	0	0	0	0	0	0	0	0	0	0	0	0	0	0	0	0	0	0
OTU74	CAAGCCTGATGCAGCCATGCCGCGTGTATGAAGAAGGCCTTCGGGTTGTAAAGTACTTTCAGCGGGGAGGAAGGCGATGCGGTTAATAACCGCGTCGATTGACGTTACCCGCAGAAGAAGCACCGGCTAACTCCGTGCCAGCAGCCGCGGTAATACGGAGGGTGCAAGCGTTAATCGGAATTACTGGGCGTAAAGCGCACGCAGGCGGTCTGTCAAGTCGGATGTGAAATCCCCGGGCTTAACCTGGGAACTGCATTCGAAACTGGCAGGCTAGAGTCTTGTAGAGGGGGGTAGAATTCCAGGTGTAGCGGTGAAATGCGTAGAGATCTGGAGGAATACCGGTGGCGAAGGCGGCCCCCTGGACAAAGACTGACGCTCAGGTGCG	D_0__Bacteria;D_1__Proteobacteria;D_2__Gammaproteobacteria;D_3__Enterobacteriales;D_4__Enterobacteriaceae;D_5__Pantoea;Ambiguous_taxa;D_7__;D_8__;D_9__;D_10__;D_11__;D_12__;D_13__;D_14__	555	2	277.5	0	0	0	0	0	0	0	0	0	0	0	0	520	0	35	0	0	0	0	0	0	0	0	0	0	0	0	0	0	0	0	0	0	0	0	0	0	0	0	0	0	0	0	0
OTU75	CAAGCCTGATCCAGCAATGCCGCGTGTGTGAAGAAGGTCTTCGGATTGTAAAGCACTTTCGACGGGGACGATGATGACGGTACCCGTAGAAGAAGCCCCGGCTAACTTCGTGCCAGCAGCCGCGGTAATACGAAGGGGGCTAGCGTTGCTCGGAATGACTGGGCGTAAAGGGCGCGTAGGCGGTTTAGACAGTCAGATGTGAAAATCCGGGGCTCAACCCTGGGACTGCATTTGATACGTTTAGACTAGAGTGTGAGAGAGGGTTGTGGAATTCCCAGTGTAGAGGTGAAATTCGTAGATATTGGGAAGAACACCGGTGGCGAAGGCGGCAACCTGGCTCATGACTGACGCTGAGGCGCG	D_0__Bacteria;D_1__Proteobacteria;D_2__Alphaproteobacteria;D_3__Acetobacterales;D_4__Acetobacteraceae;Ambiguous_taxa;Ambiguous_taxa;D_7__;D_8__;D_9__;D_10__;D_11__;D_12__;D_13__;D_14__	553	2	276.5	0	0	0	0	0	0	0	0	0	0	0	0	0	0	0	0	0	0	0	0	0	0	0	0	0	0	0	0	0	0	0	0	0	0	0	0	0	0	0	0	0	0	0	0
OTU76	AAAGCCTGATCCAGCAATGCCGCGTGAGTGATGAAGGCCTTAGGGTTGTAAAGCTCTTTTACCCGGGATGATAATGACAGTACCGGGAGAATAAGCTCCGGCTAACTCCGTGCCAGCAGCCGCGGTAATACGGAGGGAGCTAGCGTTGTTCGGAATTACTGGGCGTAAAGCGCACGTAGGCGGCTTTGTAAGTTAGAGGTGAAAGCCTGGAGCTCAACTCCAGAATTGCCTTTAAGACTGCATCGCTTGAATCCAGGAGAGGTGAGTGGAATTCCGAGTGTAGAGGTGAAATTCGTAGATATTCGGAAGAACACCAGTGGCGAAGGCGGCTCACTGGACTGGTATTGACGCTGAGGTGCG	D_0__Bacteria;D_1__Proteobacteria;D_2__Alphaproteobacteria;D_3__Sphingomonadales;D_4__Sphingomonadaceae;D_5__Sphingomonas;D_6__uncultured bacterium;D_7__;D_8__;D_9__;D_10__;D_11__;D_12__;D_13__;D_14__	549	7	78.4286	0	0	0	0	0	0	0	0	0	0	0	0	0	0	0	0	0	0	0	0	0	0	0	0	0	0	0	0	0	0	0	0	0	0	0	0	0	48	0	0	0	0	58	111
OTU77	AAAGTCTGACGGAGCAACGCCGCGTGAGCGAAGAAGGTCTTCGGATTGTAAAGCTCTGTTGTTAGGGAAGAACAAGTACCGTTCGAAGAGGGCGGTACCGTGACGGTACCTAACGAGAAAGCCACGGCTAACTACGTGCCAGCAGCCGCGGTAATACGTAGGTGGCAAGCGTTGTCCGGAATTATTGGGCGTAAAGCGCGCGCAGGCGGTCCTTTAAGTCTGATGTGAAAGCCCACGGCTCAACCGTGGAGGGTCATTGGAAACTGGGGGACTTGAGTGCAGAAGAGGAGAGCGGAATTCCACGTGTAGCGGTGAAATGCGTAGAGATGTGGAGGAACACCAGTGGCGAAGGCGGCTCTCTGGTCTGTAACTGACGCTGAGGCGCG	D_0__Bacteria;D_1__Firmicutes;D_2__Bacilli;D_3__Bacillales;D_4__Bacillaceae;D_5__Anoxybacillus;D_6__uncultured bacterium;D_7__;D_8__;D_9__;D_10__;D_11__;D_12__;D_13__;D_14__	518	1	518	0	0	0	0	0	0	0	0	0	0	0	0	0	0	0	0	0	0	0	0	0	0	0	0	0	0	0	0	0	0	0	0	0	0	0	0	0	0	0	0	0	0	0	0
[truncated: 52 more columns]

## Sheet: Table S3
Table S3. Diagnostic PCR and sampling informations
No.	Population No.	Sample ID	Bacteria			Sex†	Host	Year	M/D‡
			Rickettsia	Wolbachia	Spiroplasma
1	1	1_1	＋	－	－	M	Sesame	2021	2022-09-15
2	1	1_2	＋	－	－	M	Sesame	2021	2022-09-15
3	1	1_3	＋	－	－	F	Sesame	2021	2022-09-15
4	1	1_4	＋	－	－	F	Sesame	2021	2022-09-15
5	1	1_5	＋	－	＋	F	Sesame	2021	2022-09-15
6	1	1_6	－	－	＋	F	Sesame	2021	2022-09-15
7	1	1_7	＋	－	－	F	Sesame	2021	2022-09-15
8	2	2_1	－	－	－	M	Sesame	2021	2022-09-10
9	2	2_2	－	－	－	M	Sesame	2021	2022-09-10
10	2	2_3	－	－	＋	M	Sesame	2021	2022-09-10
11	2	2_4	＋	－	－	M	Sesame	2021	2022-09-10
12	2	2_5	－	－	－	M	Sesame	2021	2022-09-10
13	2	2_6	＋	－	－	M	Sesame	2021	2022-09-10
14	3	3_1	＋	＋	－	F	Sesame	2021	2022-08-30
15	3	3_2	＋	－	－	F	Sesame	2021	2022-08-30
16	3	3_3	＋	－	－	F	Sesame	2021	2022-08-30
17	3	3_4	＋	－	－	F	Sesame	2021	2022-08-30
18	3	3_5	＋	－	＋	F	Sesame	2021	2022-08-30
19	3	3_6	＋	－	－	F	Sesame	2021	2022-08-30
20	3	3_7	－	－	－	F	Sesame	2021	2022-08-30
21	3	3_8	＋	－	－	F	Sesame	2021	2022-08-30
22	3	3_9	＋	＋	－	F	Sesame	2021	2022-08-30
23	3	3_10	＋	－	－	F	Sesame	2021	2022-08-30
24	3	3_11	＋	＋	－	F	Sesame	2021	2022-08-30
25	3	3_12	＋	－	－	F	Sesame	2021	2022-08-30
26	3	3_13	＋	－	－	M	Sesame	2021	2022-08-30
27	3	3_14	＋	＋	－	M	Sesame	2021	2022-08-30
28	3	3_15	＋	－	－	M	Sesame	2021	2022-08-30
29	3	3_16	＋	＋	－	M	Sesame	2021	2022-08-30
30	3	3_17	＋	－	－	M	Sesame	2021	2022-08-30
31	3	3_18	－	＋	－	M	Sesame	2021	2022-08-30
32	3	3_19	－	－	－	M	Sesame	2021	2022-08-30
33	3	3_20	＋	＋	－	M	Sesame	2021	2022-08-30
34	3	3_21	＋	－	－	M	Sesame	2021	2022-08-30
35	3	3_22	＋	－	－	M	Sesame	2021	2022-08-30
36	3	3_23	＋	－	－	M	Sesame	2021	2022-08-30
37	3	3_24	－	－	－	M	Sesame	2021	2022-08-30
38	4	4_1	＋	－	－	F	Sesame	2019	2022-09-14
39	4	4_2	＋	－	－	F	Sesame	2019	2022-09-14
40	4	4_3	＋	－	－	M	Sesame	2019	2022-09-14
41	4	4_4	＋	＋	－	M	Sesame	2019	2022-09-14
42	4	4_5	－	＋	－	M	Sesame	2019	2022-09-14
43	4	4_6	＋	－	－	M	Sesame	2019	2022-09-14
44	4	4_7	－	＋	－	M	Sesame	2019	2022-09-14
45	4	4_8	＋	＋	－	M	Sesame	2019	2022-09-14
46	4	4_9	＋	－	－	M	Sesame	2019	2022-09-14
47	4	4_10	－	－	－	M	Sesame	2019	2022-09-14
48	4	4_11	＋	＋	－	M	Sesame	2019	2022-09-14
49	4	4_12	＋	－	－	M	Sesame	2019	2022-09-14
50	4	4_13	＋	＋	－	M	Sesame	2019	2022-09-14
51	4	4_14	＋	－	－	M	Sesame	2019	2022-09-14
52	4	4_15	＋	－	－	M	Sesame	2019	2022-09-14
53	4	4_16	＋	－	－	M	Sesame	2019	2022-09-14
54	4	4_17	＋	＋	－	M	Sesame	2019	2022-09-14
55	4	4_18	＋	＋	－	M	Sesame	2019	2022-09-14
56	4	4_19	＋	＋	－	M	Sesame	2019	2022-09-14
57	4	4_20	＋	－	－	M	Sesame	2019	2022-09-14
58	4	4_21	＋	－	－	M	Sesame	2019	2022-09-14
59	4	4_22	－	＋	－	M	Sesame	2019	2022-09-14
60	4	4_23	－	－	－	M	Sesame	2019	2022-09-14
61	4	4_24	－	－	－	M	Sesame	2019	2022-09-14
62	5	5_1	＋	＋	－	F	Sesame	2021	2022-08-25
63	5	5_2	－	－	－	F	Sesame	2021	2022-08-25
64	5	5_3	＋	－	－	F	Sesame	2021	2022-08-25
65	5	5_4	＋	－	－	F	Sesame	2021	2022-08-25
66	5	5_5	＋	－	＋	F	Sesame	2021	2022-08-25
67	5	5_6	－	＋	－	F	Sesame	2021	2022-08-25
68	5	5_7	＋	＋	－	F	Sesame	2021	2022-08-25
69	5	5_8	－	＋	－	F	Sesame	2021	2022-08-25
70	5	5_9	＋	－	－	F	Sesame	2021	2022-08-25
71	5	5_10	＋	＋	－	F	Sesame	2021	2022-08-25
72	5	5_11	＋	－	－	F	Sesame	2021	2022-08-25
73	5	5_12	－	－	＋	F	Sesame	2021	2022-08-25
74	5	5_13	＋	＋	－	M	Sesame	2021	2022-08-25
75	5	5_14	＋	－	－	M	Sesame	2021	2022-08-25
76	5	5_15	＋	＋	－	M	Sesame	2021	2022-08-25
77	5	5_16	－	－	－	M	Sesame	2021	2022-08-25
78	5	5_17	＋	－	－	M	Sesame	2021	2022-08-25
79	5	5_18	－	－	－	M	Sesame	2021	2022-08-25
80	5	5_19	－	＋	＋	M	Sesame	2021	2022-08-25
81	5	5_20	＋	－	－	M	Sesame	2021	2022-08-25
82	5	5_21	－	－	－	M	Sesame	2021	2022-08-25
83	5	5_22	＋	－	－	M	Sesame	2021	2022-08-25
84	5	5_23	－	－	－	M	Sesame	2021	2022-08-25
85	5	5_24	－	－	－	M	Sesame	2021	2022-08-25
86	6	6_1	－	－	＋	M	Sesame	2020	2022-09-14
87	6	6_2	－	－	－	M	Sesame	2020	2022-09-14
88	6	6_3	－	－	－	M	Sesame	2020	2022-09-14
89	6	6_4	－	－	－	M	Sesame	2020	2022-09-14
90	6	6_5	＋	－	－	M	Sesame	2020	2022-09-14
91	6	6_6	－	－	－	M	Sesame	2020	2022-09-14
92	6	6_7	－	－	＋	F	Sesame	2020	2022-09-14
93	6	6_8	＋	－	－	F	Sesame	2020	2022-09-14
94	6	6_9	＋	＋	＋	F	Sesame	2020	2022-09-14
95	6	6_10	＋	－	－	F	Sesame	2020	2022-09-14
96	6	6_11	－	－	＋	F	Sesame	2020	2022-09-14
97	7	7_1	＋	＋	－	M	Sesame	2022	2022-09-05
98	7	7_2	＋	＋	－	M	Sesame	2022	2022-09-05
99	7	7_3	＋	－	－	M	Sesame	2022	2022-09-05
100	7	7_4	－	＋	－	M	Sesame	2022	2022-09-05
101	7	7_5	＋	＋	－	M	Sesame	2022	2022-09-05
102	7	7_6	－	＋	－	M	Sesame	2022	2022-09-05
103	7	7_7	＋	－	－	M	Sesame	2022	2022-09-05
104	7	7_8	＋	＋	－	M	Sesame	2022	2022-09-05
105	7	7_9	＋	－	－	M	Sesame	2022	2022-09-05
106	7	7_10	＋	－	－	M	Sesame	2022	2022-09-05
107	7	7_11	－	－	－	M	Sesame	2022	2022-09-05
108	7	7_12	－	－	－	M	Sesame	2022	2022-09-05
109	7	7_13	＋	＋	－	F	Sesame	2022	2022-09-05
110	7	7_14	＋	＋	－	F	Sesame	2022	2022-09-05
111	7	7_15	－	＋	－	F	Sesame	2022	2022-09-05
112	7	7_16	－	－	－	F	Sesame	2022	2022-09-05
113	7	7_17	＋	＋	－	F	Sesame	2022	2022-09-05
114	7	7_18	＋	－	－	F	Sesame	2022	2022-09-05
115	7	7_19	＋	＋	－	F	Sesame	2022	2022-09-05
116	7	7_20	＋	－	－	F	Sesame	2022	2022-09-05
117	7	7_21	－	－	－	F	Sesame	2022	2022-09-05
118	7	7_22	＋	－	－	F	Sesame	2022	2022-09-05
119	7	7_23	＋	＋	－	F	Sesame	2022	2022-09-05
120	7	7_24	＋	－	－	F	Sesame	2022	2022-09-05
121	8	8_1	－	－	－	F	Cleome	2017	2022-09-19
122	8	8_2	＋	－	－	M	Cleome	2017	2022-09-19
123	8	8_3	＋	－	－	F	Cleome	2017	2022-09-19
124	8	8_4	＋	＋	－	M	Cleome	2017	2022-09-19
125	8	8_5	＋	＋	－	M	Cleome	2017	2022-09-19
126	8	8_6	＋	＋	－	M	Cleome	2017	2022-09-19
127	8	8_7	＋	＋	－	F	Cleome	2017	2022-09-19
128	8	8_8	＋	＋	－	F	Cleome	2017	2022-09-19
129	8	8_9	－	－	－	M	Cleome	2017	2022-09-19
130	8	8_10	＋	－	－	F	Cleome	2017	2022-09-19
131	8	8_11	＋	＋	－	M	Cleome	2017	2022-09-19
132	8	8_12	＋	＋	－	F	Cleome	2017	2022-09-19
133	8	8_13	＋	－	－	F	Cleome	2017	2022-09-19
134	8	8_14	－	＋	－	F	Cleome	2017	2022-09-19
135	8	8_15	－	＋	－	F	Cleome	2017	2022-09-19
136	8	8_16	＋	＋	－	M	Cleome	2017	2022-09-19
137	8	8_17	＋	－	－	M	Cleome	2017	2022-09-19
138	8	8_18	＋	＋	－	F	Cleome	2017	2022-09-19
139	8	8_19	－	－	－	M	Cleome	2017	2022-09-19
140	8	8_20	＋	＋	－	F	Cleome	2017	2022-09-19
141	8	8_21	＋	＋	－	F	Cleome	2017	2022-09-19
142	8	8_22	＋	－	－	M	Cleome	2017	2022-09-19
143	8	8_23	＋	＋	－	M	Cleome	2017	2022-09-19
144	8	8_24	＋	＋	－	M	Cleome	2017	2022-09-19
145	9	9_1	＋	＋	－	F	Cleome	2017	2022-10-04
146	9	9_2	＋	－	－	F	Cleome	2017	2022-10-04
147	9	9_3	－	－	－	F	Cleome	2017	2022-10-04
148	9	9_4	＋	＋	－	F	Cleome	2017	2022-10-04
149	9	9_5	－	－	－	F	Cleome	2017	2022-10-04
150	9	9_6	－	＋	－	F	Cleome	2017	2022-10-04
151	9	9_7	＋	＋	－	F	Cleome	2017	2022-10-04
152	9	9_8	＋	－	－	F	Cleome	2017	2022-10-04
153	9	9_9	＋	＋	－	F	Cleome	2017	2022-10-04
154	9	9_10	－	＋	－	F	Cleome	2017	2022-10-04
155	9	9_11	＋	＋	－	F	Cleome	2017	2022-10-04
156	9	9_12	＋	＋	－	F	Cleome	2017	2022-10-04
157	9	9_13	＋	＋	－	M	Cleome	2017	2022-10-04
158	9	9_14	＋	－	－	M	Cleome	2017	2022-10-04
159	9	9_15	－	－	－	M	Cleome	2017	2022-10-04
160	9	9_16	－	＋	－	M	Cleome	2017	2022-10-04
161	9	9_17	－	－	－	M	Cleome	2017	2022-10-04
162	9	9_18	＋	＋	－	M	Cleome	2017	2022-10-04
163	9	9_19	＋	－	－	M	Cleome	2017	2022-10-04
164	9	9_20	－	－	－	M	Cleome	2017	2022-10-04
165	9	9_21	－	－	－	M	Cleome	2017	2022-10-04
166	9	9_22	＋	＋	－	M	Cleome	2017	2022-10-04
167	9	9_23	＋	＋	－	M	Cleome	2017	2022-10-04
168	9	9_24	＋	＋	－	M	Cleome	2017	2022-10-04
169	10	10_1	－	－	－	F	Sesame	2018	2022-10-24
170	10	10_2	－	＋	－	F	Sesame	2018	2022-10-24
171	10	10_3	－	＋	－	F	Sesame	2018	2022-10-24
172	10	10_4	＋	－	－	F	Sesame	2018	2022-10-24
173	10	10_5	＋	＋	－	F	Sesame	2018	2022-10-24
174	10	10_6	－	＋	－	F	Sesame	2018	2022-10-24
175	10	10_7	－	－	－	F	Sesame	2018	2022-10-24
176	10	10_8	－	＋	－	F	Sesame	2018	2022-10-24
177	10	10_9	－	＋	－	F	Sesame	2018	2022-10-24
178	10	10_10	＋	－	－	F	Sesame	2018	2022-10-24
179	10	10_11	－	－	－	F	Sesame	2018	2022-10-24
180	10	10_12	－	－	－	F	Sesame	2018	2022-10-24
181	10	10_13	－	－	－	M	Sesame	2018	2022-10-24
182	10	10_14	－	－	－	M	Sesame	2018	2022-10-24
183	10	10_15	－	＋	－	M	Sesame	2018	2022-10-24
184	10	10_16	－	－	－	M	Sesame	2018	2022-10-24
185	10	10_17	－	－	－	M	Sesame	2018	2022-10-24
186	10	10_18	＋	＋	－	M	Sesame	2018	2022-10-24
187	10	10_19	－	－	－	M	Sesame	2018	2022-10-24
188	10	10_20	－	－	－	M	Sesame	2018	2022-10-24
189	10	10_21	－	＋	－	M	Sesame	2018	2022-10-24
190	10	10_22	－	－	－	M	Sesame	2018	2022-10-24
191	10	10_23	－	－	－	M	Sesame	2018	2022-10-24
192	10	10_24	＋	＋	－	M	Sesame	2018	2022-10-24
193	11	11_1	＋	－	－	M	Sesame	2018	2022-08-18
194	11	11_2	＋	＋	－	M	Sesame	2018	2022-08-18
195	11	11_3	－	－	－	M	Sesame	2018	2022-08-18
196	11	11_4	＋	＋	－	F	Sesame	2018	2022-08-18
197	11	11_5	＋	＋	－	F	Sesame	2018	2022-08-18
198	11	11_6	＋	－	－	M	Sesame	2018	2022-08-18
199	11	11_7	＋	－	－	M	Sesame	2018	2022-08-18
200	11	11_8	－	－	－	F	Sesame	2018	2022-08-18
201	11	11_9	＋	－	－	F	Sesame	2018	2022-08-18
202	11	11_10	＋	－	－	F	Sesame	2018	2022-08-18
203	11	11_11	－	－	－	M	Sesame	2018	2022-08-18
204	11	11_12	＋	－	－	M	Sesame	2018	2022-08-18
205	11	11_13	－	－	＋	F	Sesame	2018	2022-08-18
206	11	11_14	＋	＋	－	F	Sesame	2018	2022-08-18
207	11	11_15	＋	－	－	M	Sesame	2018	2022-08-18
208	11	11_16	－	－	－	F	Sesame	2018	2022-08-18
209	11	11_17	＋	＋	－	M	Sesame	2018	2022-08-18
210	11	11_18	＋	＋	－	F	Sesame	2018	2022-08-18
211	11	11_19	＋	＋	－	M	Sesame	2018	2022-08-18
212	11	11_20	－	－	－	M	Sesame	2018	2022-08-18
213	11	11_21	＋	－	－	F	Sesame	2018	2022-08-18
214	11	11_22	＋	－	－	F	Sesame	2018	2022-08-18
215	11	11_23	＋	－	－	M	Sesame	2018	2022-08-18
216	11	11_24	－	＋	－	M	Sesame	2018	2022-08-18
217	11	11_25	＋	－	－	M	Sesame	2018	2022-09-19
218	11	11_26	＋	＋	－	M	Sesame	2018	2022-09-19
219	11	11_27	＋	＋	－	M	Sesame	2018	2022-09-19
220	11	11_28	＋	＋	－	M	Sesame	2018	2022-09-19
221	11	11_29	＋	＋	－	M	Sesame	2018	2022-09-19
222	11	11_30	＋	－	－	M	Sesame	2018	2022-09-19
223	11	11_31	＋	－	－	M	Sesame	2018	2022-09-19
224	11	11_32	＋	＋	－	F	Sesame	2018	2022-09-19
225	11	11_33	＋	－	－	F	Sesame	2018	2022-09-19
226	11	11_34	＋	＋	－	F	Sesame	2018	2022-09-19
227	11	11_35	＋	＋	－	F	Sesame	2018	2022-09-19
228	11	11_36	＋	－	－	F	Sesame	2018	2022-09-19
229	11	11_37	＋	－	－	M	Sesame	2018	2022-09-19
230	11	11_38	－	－	－	M	Sesame	2018	2022-09-19
231	11	11_39	－	－	－	M	Sesame	2018	2022-09-19
232	11	11_40	＋	－	－	M	Sesame	2018	2022-09-19
233	11	11_41	＋	－	－	M	Sesame	2018	2022-09-19
234	11	11_42	＋	＋	－	M	Sesame	2018	2022-09-19
235	11	11_43	＋	＋	－	M	Sesame	2018	2022-09-19
236	11	11_44	＋	＋	－	M	Sesame	2018	2022-09-19
237	11	11_45	－	＋	－	M	Sesame	2018	2022-09-19
238	11	11_46	－	＋	－	F	Sesame	2018	2022-09-19
239	11	11_47	－	＋	－	F	Sesame	2018	2022-09-19
240	11	11_48	＋	－	－	F	Sesame	2018	2022-09-19
241	11	11_49	＋	－	－	M	Sesame	2019	2022-08-05
242	11	11_50	－	－	－	M	Sesame	2019	2022-08-05
243	11	11_51	－	－	－	M	Sesame	2019	2022-08-05
244	11	11_52	－	－	＋	M	Sesame	2019	2022-08-05
245	11	11_53	＋	－	－	M	Sesame	2019	2022-08-05
246	11	11_54	－	－	－	M	Sesame	2019	2022-08-05
247	11	11_55	－	－	－	M	Sesame	2019	2022-08-05
248	11	11_56	＋	－	＋	M	Sesame	2019	2022-08-05
249	11	11_57	－	－	－	M	Sesame	2019	2022-08-05
250	11	11_58	－	－	－	M	Sesame	2019	2022-08-05
251	11	11_59	＋	－	－	M	Sesame	2019	2022-08-05
252	11	11_60	－	－	－	M	Sesame	2019	2022-08-05
253	11	11_61	－	＋	－	F	Sesame	2019	2022-08-05
254	11	11_62	＋	－	－	F	Sesame	2019	2022-08-05
255	11	11_63	＋	＋	－	F	Sesame	2019	2022-08-05
256	11	11_64	＋	－	－	F	Sesame	2019	2022-08-05
257	11	11_65	＋	－	－	F	Sesame	2019	2022-08-05
258	11	11_66	＋	＋	－	F	Sesame	2019	2022-08-05
259	11	11_67	＋	＋	－	F	Sesame	2019	2022-08-05
260	11	11_68	－	＋	－	F	Sesame	2019	2022-08-05
261	11	11_69	＋	－	－	F	Sesame	2019	2022-08-05
262	11	11_70	＋	－	－	F	Sesame	2019	2022-08-05
263	11	11_71	－	－	－	F	Sesame	2019	2022-08-05
264	11	11_72	－	－	－	F	Sesame	2019	2022-08-05
265	12	12_1	＋	－	－	U	Sesame	2018	2022-08-08
266	12	12_2	＋	－	－	U	Sesame	2018	2022-08-08
267	12	12_3	＋	－	＋	U	Sesame	2018	2022-08-08
268	12	12_4	－	＋	－	U	Sesame	2018	2022-08-08
269	12	12_5	－	＋	－	U	Sesame	2018	2022-08-08
270	12	12_6	＋	－	－	U	Sesame	2018	2022-08-08
271	12	12_7	＋	＋	－	U	Sesame	2018	2022-08-08
272	12	12_8	－	＋	－	U	Sesame	2018	2022-08-08
273	12	12_9	＋	＋	－	U	Sesame	2018	2022-08-08
274	12	12_10	＋	－	－	U	Sesame	2018	2022-08-08
275	12	12_11	－	－	－	U	Sesame	2018	2022-08-08
276	12	12_12	＋	＋	＋	U	Sesame	2018	2022-08-08
277	12	12_13	＋	＋	＋	U	Sesame	2018	2022-08-08
278	12	12_14	＋	＋	＋	U	Sesame	2018	2022-08-08
279	12	12_15	＋	－	－	U	Sesame	2018	2022-08-08
280	12	12_16	＋	－	－	U	Sesame	2018	2022-08-08
281	12	12_17	＋	＋	－	U	Sesame	2018	2022-08-08
282	12	12_18	＋	＋	－	U	Sesame	2018	2022-08-08
283	12	12_19	＋	＋	－	U	Sesame	2018	2022-08-08
284	12	12_20	＋	－	－	U	Sesame	2018	2022-08-08
285	12	12_21	－	－	－	U	Sesame	2018	2022-08-08
286	12	12_22	－	＋	－	U	Sesame	2018	2022-08-08
287	12	12_23	＋	－	＋	U	Sesame	2018	2022-08-08
288	12	12_24	＋	－	＋	U	Sesame	2018	2022-08-08
289	13	13_1	＋	－	＋	U	Sesame	2018	2022-08-09
290	13	13_2	＋	－	－	U	Sesame	2018	2022-08-09
291	13	13_3	＋	－	－	U	Sesame	2018	2022-08-09
292	13	13_4	＋	－	－	U	Sesame	2018	2022-08-09
293	13	13_5	＋	－	－	U	Sesame	2018	2022-08-09
294	13	13_6	＋	－	－	U	Sesame	2018	2022-08-09
295	13	13_7	＋	＋	－	U	Sesame	2018	2022-08-09
296	13	13_8	＋	－	－	U	Sesame	2018	2022-08-09
297	13	13_9	－	－	－	U	Sesame	2018	2022-08-09
298	13	13_10	＋	－	－	U	Sesame	2018	2022-08-09
299	13	13_11	＋	－	－	U	Sesame	2018	2022-08-09
300	13	13_12	＋	－	－	U	Sesame	2018	2022-08-09
301	13	13_13	＋	－	＋	U	Sesame	2018	2022-08-09
302	13	13_14	＋	－	－	U	Sesame	2018	2022-08-09
303	13	13_15	＋	－	－	U	Sesame	2018	2022-08-09
304	13	13_16	＋	－	－	U	Sesame	2018	2022-08-09
305	13	13_17	＋	＋	－	U	Sesame	2018	2022-08-09
306	13	13_18	＋	＋	－	U	Sesame	2018	2022-08-09
307	13	13_19	＋	＋	－	U	Sesame	2018	2022-08-09
308	13	13_20	＋	－	－	U	Sesame	2018	2022-08-09
309	13	13_21	＋	＋	－	U	Sesame	2018	2022-08-09
310	13	13_22	＋	－	－	U	Sesame	2018	2022-08-09
311	13	13_23	＋	＋	－	U	Sesame	2018	2022-08-09
312	13	13_24	＋	－	－	U	Sesame	2018	2022-08-09
313	14	14_1	＋	＋	－	F	Sesame	2019	2022-08-01
314	14	14_2	＋	－	－	F	Sesame	2019	2022-08-01
315	14	14_3	＋	－	－	F	Sesame	2019	2022-08-01
316	14	14_4	＋	－	－	F	Sesame	2019	2022-08-01
317	14	14_5	＋	－	－	F	Sesame	2019	2022-08-01
318	14	14_6	＋	－	－	F	Sesame	2019	2022-08-01
319	14	14_7	＋	－	－	F	Sesame	2019	2022-08-01
320	14	14_8	＋	－	－	F	Sesame	2019	2022-08-01
321	14	14_9	＋	＋	－	F	Sesame	2019	2022-08-01
322	14	14_10	＋	＋	－	F	Sesame	2019	2022-08-01
323	14	14_11	＋	－	－	F	Sesame	2019	2022-08-01
324	14	14_12	＋	－	－	F	Sesame	2019	2022-08-01
325	14	14_13	－	－	－	M	Sesame	2019	2022-08-01
326	14	14_14	＋	＋	－	M	Sesame	2019	2022-08-01
327	14	14_15	＋	－	－	M	Sesame	2019	2022-08-01
328	14	14_16	－	－	－	M	Sesame	2019	2022-08-01
329	14	14_17	＋	＋	－	M	Sesame	2019	2022-08-01
330	14	14_18	＋	－	－	M	Sesame	2019	2022-08-01
331	14	14_19	－	－	－	M	Sesame	2019	2022-08-01
332	14	14_20	－	＋	－	M	Sesame	2019	2022-08-01
333	14	14_21	＋	－	－	M	Sesame	2019	2022-08-01
334	14	14_22	＋	－	－	M	Sesame	2019	2022-08-01
335	14	14_23	＋	＋	－	M	Sesame	2019	2022-08-01
336	14	14_24	＋	＋	－	M	Sesame	2019	2022-08-01
337	15	15_1	＋	＋	－	M	Cleome	2019	2022-10-17
338	15	15_2	＋	－	－	M	Cleome	2019	2022-10-17
339	15	15_3	＋	＋	－	M	Cleome	2019	2022-10-17
340	15	15_4	＋	－	－	M	Cleome	2019	2022-10-17
341	15	15_5	＋	＋	－	M	Cleome	2019	2022-10-17
342	15	15_6	＋	－	－	M	Cleome	2019	2022-10-17
343	15	15_7	＋	－	－	M	Cleome	2019	2022-10-17
344	15	15_8	＋	＋	－	M	Cleome	2019	2022-10-17
345	15	15_9	＋	－	－	M	Cleome	2019	2022-10-17
346	15	15_10	＋	－	－	M	Cleome	2019	2022-10-17
347	15	15_11	＋	－	－	M	Cleome	2019	2022-10-17
348	15	15_12	＋	＋	－	M	Cleome	2019	2022-10-17
349	15	15_13	＋	－	－	M	Cleome	2019	2022-10-17
350	15	15_14	＋	＋	－	F	Cleome	2019	2022-10-17
351	15	15_15	＋	＋	－	F	Cleome	2019	2022-10-17
352	15	15_16	＋	＋	－	F	Cleome	2019	2022-10-17
353	15	15_17	＋	＋	－	F	Cleome	2019	2022-10-17
354	15	15_18	＋	＋	－	F	Cleome	2019	2022-10-17
355	15	15_19	＋	＋	－	F	Cleome	2019	2022-10-17
356	15	15_20	＋	－	－	F	Cleome	2019	2022-10-17
357	15	15_21	＋	＋	－	F	Cleome	2019	2022-10-17
358	15	15_22	＋	－	－	M	Cleome	2019	2022-10-17
359	15	15_23	－	＋	－	M	Cleome	2019	2022-10-17
360	15	15_24	－	－	－	F	Cleome	2019	2022-10-17
† F, M, and U indicate female, male, and unidentified, respectively.
‡ M and D indicate month and day, respectively
